# Supplementary material for: Quartz-Seq: a highly reproducible and sensitive single-cell RNA sequencing method, reveals non-genetic gene-expression heterogeneity
Source: Genome Biol. 2013 Apr 17;14(4):R31. doi: 10.1186/gb-2013-14-4-r31 (PMC4054835; doi:10.1186/gb-2013-14-4-r31)
Supplement: Additional file 4 — Table S1. All results of linear regression and correlation analyses. [file gb-2013-14-4-r31-S4.XLS]

## Sheet: note
total RNA or Single-cell	name	name	a	b	R2	R	Transcripts within 2-fold line	All detected transcripts	Transcripts within 2-fold line/All detected transcripts
The organism name	sample name	sample name	slope (Y = aX + b)	intercept (Y = aX + b)	coefficient of determination	Pearson correlation	The number of detected transcripts within 2-fold line	Total number of detected transcripts (RPKM 1 <, FPKM 1<, tpm 1<)	The number of detected transcript within 2-fold line/Total number of detected transcript

## Sheet: reproducibiliity
<Conventional RNA-Seq with 1 ug total RNA VS Conventional RNA-Seq with 1 ug total RNA>
total RNA	name	name	a	b	R2	R	Transcripts within 2-fold line	All detected transcripts (Ensembl)	Transcripts within 2-fold line/All detected transcripts
mouse ES cell	EB5K_01	EB5K_02	0.97	0.01	0.948	0.978	10439	10508	0.993
<Quartz-Seq with 10 pg total RNA VS Quartz-Seq with 10 pg total RNA>
total RNA	name	name	a	b	R2	R	Transcripts within 2-fold line	All detected transcripts (Ensembl)	Transcripts within 2-fold line/All detected transcripts
mouse ES cell	ESSP1_03	ESSP1_04	0.935332	0.022205	0.87485	0.935334	7994	9811	0.8148
	ESSP1_03	ESSP1_05	0.939358	0.0207756	0.882398	0.93936	8173	9914	0.82439
	ESSP1_04	ESSP1_05	0.938204	0.0211686	0.880227	0.938204	8164	9893	0.82523
	Average		0.937631	0.0213831	0.879158	0.937633	8110.33	9872.67	0.821473
	Standard devaiation		0.00207286	0.000738442	0.00388582	0.00207302	100.848	54.4273	0.00579461
mosue ES cell	Quartz_Seq_01	Quartz_Seq_02	0.927579	0.0231734	0.860403	0.927579	7751	9464	0.818998
	Quartz_Seq_01	Quartz_Seq_03	0.927795	0.0232786	0.860804	0.927795	7751	9527	0.813582
	Quartz_Seq_02	Quartz_Seq_03	0.927625	0.0233335	0.860488	0.927625	7665	9522	0.804978
	Quartz_Seq_01	Quartz_Seq_04	0.92873	0.0225098	0.862539	0.92873	7777	9499	0.818718
	Quartz_Seq_02	Quartz_Seq_04	0.928727	0.0225107	0.862534	0.928727	7740	9514	0.813538
	Quartz_Seq_03	Quartz_Seq_04	0.927676	0.0228428	0.860582	0.927676	7754	9511	0.815267
	Average		0.928022	0.0229415	0.861225	0.928022	7739.67	9506.17	0.81418
	Standard devaiation		0.000552008	0.000374891	0.00102474	0.000552012	38.5521	22.7984	0.00510754
<Smart-Seq with 10 pg total RNA VS Smart-Seq with 10 pg total RNA>
total RNA	name	name	a	b	R2	R	Transcripts within 2-fold line	All detected transcripts (Ensembl)	Transcripts within 2-fold line/All detected transcripts
mouse ES cell	Smart_Seq_01	Smart_Seq_02	0.729468	0.0711721	0.532126	0.72947	2305	3806	0.605623
	Smart_Seq_01	Smart_Seq_03	0.718113	0.0742186	0.515695	0.718119	2357	3740	0.630214
	Smart_Seq_02	Smart_Seq_03	0.718357	0.0741492	0.51604	0.718359	2370	3746	0.632675
	Smart_Seq_01	Smart_Seq_04	0.716959	0.0722057	0.51403	0.716959	2286	3574	0.639619
	Smart_Seq_02	Smart_Seq_04	0.718614	0.0717835	0.516406	0.718614	2293	3580	0.640503
	Smart_Seq_03	Smart_Seq_04	0.722521	0.0707867	0.522037	0.722521	2313	3604	0.641787
	Average		0.720672	0.072386	0.519389	0.720674	2320.67	3675	0.631737
	Standard devaiation		0.00470576	0.00147608	0.00680772	0.00470553	34.7141	100.692	0.0136024
<Smart-Seq with 10 pg total RNA VS Smart-Seq with 10 pg total RNA>
total RNA	name	name	a	b	R2	R	Transcripts within 2-fold line	All detected transcripts (RefSeq)	Transcripts within 2-fold line/All detected transcripts
mouse brain	MB10pg01	MB10pg02	0.655379	0.119482	0.432424	0.65759	2312	4202	0.550214
Human brain	HB10Nx1	HB10Nx2	0.685042	0.159331	0.468939	0.684791	2643	5172	0.511021
	HB10Nx1	HB10Nx3	0.678106	0.16362	0.458925	0.67744	2647	5145	0.51448
	HB10Nx1	HB10Nx4	0.693112	0.162056	0.477274	0.69085	2752	5266	0.522598
	HB10Nx1	HB10Nx5	0.68812	0.16603	0.471611	0.68674	2710	5219	0.519257
	HB10Nx2	HB10Nx3	0.682651	0.154992	0.465438	0.68223	2663	5265	0.505793
	HB10Nx2	HB10Nx4	0.689067	0.157455	0.472065	0.68707	2724	5317	0.512319
	HB10Nx2	HB10Nx5	0.686581	0.16026	0.469848	0.685455	2776	5329	0.520923
	HB10Nx3	HB10Nx4	0.693939	0.154404	0.479354	0.692354	2814	5359	0.525098
	HB10Nx3	HB10Nx5	0.689438	0.158192	0.474351	0.688732	2806	5346	0.524878
	HB10Nx4	HB10Nx5	0.698539	0.149871	0.489189	0.69942	2920	5448	0.535977
	Average		0.688459	0.158621	0.472699	0.687508	2745.5	5286.6	0.519234
	Standard devaiation		0.00587691	0.00476005	0.00820672	0.00595959	87.2496	92.0063	0.00868754
Human UHRR	UHRR10Nx1	UHRR10Nx2	0.6802	0.167573	0.461785	0.679547	2447	4701	0.520528
Nextera	UHRR10Nx1	UHRR10Nx3	0.66907	0.150826	0.447729	0.669126	2347	4451	0.527297
	UHRR10Nx1	UHRR10Nx4	0.662495	0.142285	0.441904	0.664758	2195	4340	0.50576
	UHRR10Nx1	UHRR10Nx5	0.658295	0.153329	0.434964	0.659518	2254	4449	0.506631
	UHRR10Nx1	UHRR10Nx6	0.660972	0.166143	0.441682	0.664591	2368	4565	0.518729
	UHRR10Nx2	UHRR10Nx3	0.678065	0.13308	0.460733	0.678773	2427	4702	0.516163
	UHRR10Nx2	UHRR10Nx4	0.66532	0.127641	0.446537	0.668234	2325	4541	0.512002
	UHRR10Nx2	UHRR10Nx5	0.676492	0.131369	0.460227	0.6784	2381	4712	0.505306
	UHRR10Nx2	UHRR10Nx6	0.679528	0.143957	0.467727	0.683906	2499	4849	0.515364
	UHRR10Nx3	UHRR10Nx4	0.666262	0.141767	0.446867	0.668481	2195	4351	0.504482
	UHRR10Nx3	UHRR10Nx5	0.669575	0.14935	0.449923	0.670763	2331	4492	0.518923
	UHRR10Nx3	UHRR10Nx6	0.668562	0.163866	0.451808	0.672167	2345	4598	0.510004
	UHRR10Nx4	UHRR10Nx5	0.667772	0.157907	0.444535	0.666735	2162	4367	0.495077
	UHRR10Nx4	UHRR10Nx6	0.665568	0.172944	0.444801	0.666934	2307	4490	0.513808
	UHRR10Nx5	UHRR10Nx6	0.669449	0.16511	0.451405	0.671867	2300	4583	0.501855
	Average		0.669175	0.151143	0.450175	0.67092	2325.53	4546.07	0.511462
	Standard devaiation		0.00671123	0.0143146	0.00895383	0.00665999	95.5524	148.606	0.00840883
Human UHRR	UHRR10TS1	UHRR10TS2	0.688248	0.163661	0.471498	0.686657	3661	7227	0.506573
TS	UHRR10TS1	UHRR10TS3	0.677127	0.159812	0.456245	0.675459	3554	7054	0.503828
	UHRR10TS1	UHRR10TS4	0.675191	0.155011	0.459575	0.677919	3491	7008	0.498145
	UHRR10TS1	UHRR10TS5	0.679846	0.171055	0.483627	0.695433	3824	7517	0.508714
	UHRR10TS1	UHRR10TS6	0.657873	0.182194	0.444014	0.666344	3565	7210	0.494452
	UHRR10TS2	UHRR10TS3	0.692284	0.140506	0.47911	0.692178	3755	7392	0.507982
	UHRR10TS2	UHRR10TS4	0.691556	0.135152	0.484359	0.695959	3829	7332	0.522231
	UHRR10TS2	UHRR10TS5	0.692511	0.152913	0.504142	0.710029	4013	7793	0.514949
	UHRR10TS2	UHRR10TS6	0.672369	0.163549	0.465948	0.682604	3795	7545	0.502982
	UHRR10TS3	UHRR10TS4	0.673177	0.150182	0.459097	0.677567	3663	7037	0.520534
	UHRR10TS3	UHRR10TS5	0.687072	0.16178	0.496405	0.70456	3724	7620	0.488714
	UHRR10TS3	UHRR10TS6	0.667344	0.172036	0.45915	0.677606	3382	7415	0.456102
	UHRR10TS4	UHRR10TS5	0.684359	0.16698	0.486133	0.697232	3805	7562	0.503174
	UHRR10TS4	UHRR10TS6	0.669688	0.174741	0.45641	0.675581	3574	7300	0.489589
	UHRR10TS5	UHRR10TS6	0.7001	0.147649	0.480555	0.69322	3956	7814	0.506271
	Average		0.680583	0.159815	0.472418	0.687223	3706.07	7388.4	0.501616
	Standard devaiation		0.0115548	0.0130271	0.0169766	0.0123316	173.562	256.247	0.0159305
<CEL-Seq with 10 pg total RNA VS Cel-Seq with 10 pg total RNA>
total RNA	name	name	a	b	R2	R	Transcripts within 2-fold line	All detected transcripts (C. elegans sequence ID)	Transcripts within 2-fold line/All detected transcripts
C. elegans	Ce10.013	Ce10.020	0.703088	0.131136	0.49458	0.703264	2166	4493	0.482083
	Ce10.013	Ce10.06	0.715019	0.159356	0.523922	0.723824	2508	5085	0.493215
	Ce10.013	Ce10.3010	0.700602	0.16295	0.501044	0.707844	2495	4930	0.506085
	Ce10.013	Ce10.3017	0.710093	0.139918	0.513166	0.716356	2395	4907	0.488078
	Ce10.013	Ce10.303	0.703285	0.16865	0.502812	0.709092	2565	4848	0.529084
	Ce10.020	Ce10.06	0.719742	0.155484	0.530308	0.728223	2544	5202	0.489043
	Ce10.020	Ce10.3010	0.715412	0.153923	0.520753	0.721632	2517	5049	0.498515
	Ce10.020	Ce10.3017	0.72201	0.133342	0.528462	0.726954	2345	5020	0.467131
	Ce10.020	Ce10.303	0.718806	0.157674	0.525333	0.724798	2615	5012	0.521748
	Ce10.06	Ce10.3010	0.74915	0.12102	0.557116	0.746402	2810	5802	0.484316
	Ce10.06	Ce10.3017	0.736516	0.12199	0.546401	0.73919	2533	5296	0.478285
	Ce10.06	Ce10.303	0.752893	0.121036	0.56316	0.75044	2847	5725	0.497293
	Ce10.3010	Ce10.3017	0.741001	0.114028	0.54801	0.740277	2606	5599	0.46544
	Ce10.3010	Ce10.303	0.738508	0.132987	0.544766	0.738083	2803	5519	0.507882
	Ce10.3017	Ce10.303	0.742016	0.132141	0.549195	0.741077	2721	5465	0.497896
	Average		0.724543	0.140376	0.529935	0.72783	2564.67	5196.8	0.49374
	Standard devaiation		0.0174323	0.0177657	0.0211744	0.0145674	183.834	364.942	0.0178597
<CEL-Seq with 20 pg total RNA VS Cel-Seq with 20 pg total RNA>
total RNA	name	name	a	b	R2	R	Transcripts within 2-fold line	All detected transcripts (C. elegans sequence ID)	Transcripts within 2-fold line/All detected transcripts
C. elegans	Ce20.012	Ce20.05	0.740777	0.109551	0.549869	0.741531	2456	4456	0.551167
	Ce20.012	Ce20.2016	0.824789	0.103582	0.676874	0.822724	3880	7245	0.535542
	Ce20.012	Ce20.202	0.812492	0.120126	0.663364	0.814472	3778	6877	0.549367
	Ce20.012	Ce20.209	0.812569	0.123293	0.661279	0.813191	3931	6787	0.579196
	Ce20.05	Ce20.2016	0.72189	0.22758	0.542917	0.736829	2883	5396	0.534285
	Ce20.05	Ce20.202	0.718134	0.236123	0.535278	0.731627	2923	5351	0.546253
	Ce20.05	Ce20.209	0.716106	0.248574	0.529813	0.727883	2897	5297	0.546913
	Ce20.2016	Ce20.202	0.819226	0.112826	0.670337	0.818741	3867	7067	0.547191
	Ce20.2016	Ce20.209	0.807571	0.123195	0.649501	0.805916	3820	6910	0.552822
	Ce20.202	Ce20.209	0.805203	0.124194	0.646646	0.804143	3778	6872	0.549767
	Average		0.777876	0.152904	0.612588	0.781706	3421.3	6225.8	0.54925
	Standard devaiation		0.0469473	0.0589078	0.0637316	0.0411519	560.461	989.938	0.0122202
<CEL-Seq with 40 pg total RNA VS Cel-Seq with 40 pg total RNA>
total RNA	name	name	a	b	R2	R	Transcripts within 2-fold line	All detected transcripts (C. elegans sequence ID)	Transcripts within 2-fold line/All detected transcripts
C. elegans	Ce40.015	Ce40.08	0.861072	0.105249	0.741086	0.860864	5031	8217	0.612267
	Ce40.01	Ce40.015	0.847571	0.127193	0.719717	0.848361	4978	8100	0.614568
	Ce40.01	Ce40.08	0.852108	0.11305	0.727551	0.852966	4881	8121	0.601034
	Average		0.853583	0.115164	0.729451	0.854064	4963.33	8146	0.60929
	Standard devaiation		0.00687042	0.0111233	0.0108106	0.00632301	76.068	62.3779	0.00724141
<CEL-Seq with 5 pg total RNA VS Cel-Seq with 5 pg total RNA>
total RNA	name	name	a	b	R2	R	Transcripts within 2-fold line	All detected transcripts (C. elegans sequence ID)	Transcripts within 2-fold line/All detected transcripts
C. elegans	Ce05.07	Ce05.3511	0.638435	0.099099	0.409103	0.639611	1635	2975	0.54958
	Ce05.07	Ce05.354	0.667716	0.193416	0.462825	0.680313	1699	3933	0.431986
	Ce05.07	Ce5.014	0.631682	0.124644	0.403784	0.63544	1454	3248	0.44766
	Ce05.07	Ce5.3518	0.615113	0.142157	0.382201	0.618224	1482	3147	0.470925
	Ce05.3511	Ce05.354	0.696302	0.169224	0.505144	0.710735	1955	4408	0.443512
	Ce05.3511	Ce5.014	0.641982	0.115037	0.414993	0.6442	1576	3567	0.441828
	Ce05.3511	Ce5.3518	0.641554	0.123897	0.414578	0.643877	1626	3483	0.466839
	Ce05.354	Ce5.014	0.70014	0.0901119	0.488433	0.69888	1863	4160	0.447837
	Ce05.354	Ce5.3518	0.699864	0.0984688	0.487257	0.698038	1869	4104	0.455409
	Average		0.659199	0.128451	0.440924	0.663257	1684.33	3669.44	0.461731
	Standard devaiation		0.0326318	0.0344896	0.0450204	0.0337702	177.152	502.802	0.0351281

## Sheet: sensitivity
<Quartz-Seq with 10 pg total RNA VS nonWTA>
total RNA	name	name	a	b	R2	R	Transcripts within 2-fold line	All detected transcripts (Ensembl)	Transcripts within 2-fold line/All detected transcripts
mouse ES cell	EB5K_01	ESSP1_03	0.8952	0.0355906	0.801382	0.8952	6515	9634	0.676251
	EB5K_01	ESSP1_04	0.892451	0.0369264	0.796469	0.892451	6535	9665	0.676151
	EB5K_01	ESSP1_05	0.898331	0.0348268	0.806999	0.898331	6782	9773	0.693953
	EB5K_02	ESSP1_03	0.896736	0.0350688	0.804135	0.896736	6497	9634	0.674382
	EB5K_02	ESSP1_04	0.892156	0.0370279	0.795942	0.892156	6513	9650	0.674922
	EB5K_02	ESSP1_05	0.89915	0.0345465	0.80847	0.89915	6788	9761	0.695421
	Average		0.895671	0.0356645	0.802233	0.895671	6605	9686.17	0.681847
	Standard devaiation		0.00294136	0.00107363	0.00526799	0.00294137	139.961	63.779	0.00998222
mouse ES cell	Quartz_Seq_01	EB5K_01	0.864929	0.0443622	0.756132	0.869558	6278	9460	0.663636
	Quartz_Seq_02	EB5K_01	0.862705	0.0452788	0.752713	0.867591	6192	9482	0.653027
	Quartz_Seq_03	EB5K_01	0.861256	0.0457447	0.75026	0.866176	6236	9466	0.658779
	Quartz_Seq_04	EB5K_01	0.861441	0.0456805	0.750564	0.866351	6215	9466	0.65656
	Quartz_Seq_01	EB5K_02	0.870381	0.0408919	0.76493	0.874603	6215	9210	0.67481
	Quartz_Seq_02	EB5K_02	0.866852	0.0421262	0.759169	0.871303	6130	9227	0.664355
	Quartz_Seq_03	EB5K_02	0.865703	0.0424881	0.757226	0.870187	6165	9225	0.668293
	Quartz_Seq_04	EB5K_02	0.865696	0.0424812	0.757197	0.870171	6099	9206	0.662503
	Average		0.86487	0.0436317	0.756024	0.869492	6191.25	9342.75	0.662745
	Standard devaiation		0.00305181	0.00186368	0.00487026	0.0027987	58.0732	134.751	0.00684741
<Smart-Seq with 10 pg total RNA VS nonWTA>
total RNA	name	name	a	b	R2	R	Transcripts within 2-fold line	All detected transcripts (Ensembl)	Transcripts within 2-fold line/All detected transcripts
mouse ES cell	Smart_Seq_01	EB5K_02	0.686923	0.125184	0.491381	0.700986	2916	6214	0.469263
	Smart_Seq_02	EB5K_02	0.689807	0.124117	0.495627	0.704008	2931	6285	0.466348
	Smart_Seq_03	EB5K_02	0.692644	0.122788	0.499879	0.707021	2965	6351	0.466856
	Smart_Seq_04	EB5K_02	0.687678	0.129122	0.490916	0.700654	2782	6004	0.463358
	Smart_Seq_01	EB5K_01	0.686225	0.131296	0.490701	0.700501	2931	6315	0.464133
	Smart_Seq_02	EB5K_01	0.690569	0.129843	0.497059	0.705024	2937	6385	0.459984
	Smart_Seq_03	EB5K_01	0.69291	0.128594	0.500632	0.707553	3020	6449	0.46829
	Smart_Seq_04	EB5K_01	0.687745	0.135257	0.491248	0.700891	2767	6102	0.453458
	Average		0.689313	0.128275	0.49468	0.70333	2906.12	6263.12	0.463961
	Standard devaiation		0.00256997	0.0041074	0.00416924	0.00296182	87.4111	149.195	0.00517479
<Smart-Seq with 10 pg total RNA VS nonWTA>
total RNA	name	name	a	b	R2	R	Transcripts within 2-fold line	All detected transcripts (RefSeq)	Transcripts within 2-fold line/All detected transcripts
mouse brain	MB10pg01	NonWTA01	0.619484	0.356723	0.487651	0.69832	2550	6385	0.399374
	MB10pg01	NonWTA02	0.621441	0.355357	0.489762	0.69983	2566	6399	0.401
	MB10pg02	NonWTA01	0.622619	0.358178	0.489293	0.699495	2570	6339	0.405427
	MB10pg02	NonWTA02	0.624074	0.356999	0.490605	0.700432	2556	6350	0.40252
	Average		0.621905	0.356814	0.489328	0.699519	2560.5	6368.25	0.40208
	Standard devaiation		0.00194015	0.00115837	0.00124253	0.000888381	9.14695	28.3711	0.00257455

## Sheet: with an isolated single-cell
<Quartz-Seq with mouse ES cell (G1-phase) VS Quartz-Seq with mouse ES cell (G1-phase)>
Single-cell	name	name	a	b	R2	R	Transcripts within 2-fold line	All detected transcripts (Ensembl)	Transcripts within 2-fold line/All detected transcripts
mouse	ES_01	ES_02	0.809413	0.0572577	0.65515	0.809413	3137	5462	0.574332
ES cell	ES_01	ES_03	0.826449	0.0566329	0.683018	0.826449	4119	6545	0.629335
(G1-phase)	ES_01	ES_04	0.807005	0.0600319	0.651258	0.807005	3464	5725	0.605066
	ES_01	ES_05	0.802624	0.0643122	0.644207	0.802625	3745	6154	0.608547
	ES_01	ES_06	0.823652	0.0583496	0.678404	0.823653	4248	6699	0.634124
	ES_01	ES_07	0.837403	0.052592	0.70125	0.837406	4301	6619	0.649796
	ES_01	ES_08	0.803113	0.0622779	0.644991	0.803113	3730	5989	0.622808
	ES_01	ES_09	0.817204	0.0577003	0.667823	0.817204	3834	6157	0.622706
	ES_01	ES_10	0.794097	0.0640682	0.63059	0.794097	3374	5705	0.591411
	ES_01	ES_11	0.816794	0.0538529	0.667152	0.816794	2953	5475	0.539361
	ES_01	ES_12	0.777812	0.0641482	0.604992	0.777812	2750	4939	0.556793
	ES_02	ES_03	0.803405	0.0643403	0.645686	0.803546	3647	6348	0.574512
	ES_02	ES_04	0.78614	0.0665276	0.618022	0.786143	3452	5707	0.604871
	ES_02	ES_05	0.780329	0.0717855	0.609151	0.780481	3494	6010	0.581364
	ES_02	ES_06	0.801093	0.0660682	0.642057	0.801284	3664	6438	0.569121
	ES_02	ES_07	0.80597	0.0629702	0.649851	0.806134	3736	6322	0.590952
	ES_02	ES_08	0.783931	0.0683966	0.614606	0.783968	3570	5907	0.604368
	ES_02	ES_09	0.792526	0.0656181	0.628247	0.79262	3620	6007	0.60263
	ES_02	ES_10	0.766321	0.0727337	0.587274	0.766338	3284	5623	0.58403
	ES_02	ES_11	0.799304	0.0590033	0.638896	0.79931	3207	5477	0.58554
	ES_02	ES_12	0.765109	0.0678159	0.585391	0.765109	2960	5013	0.590465
	ES_03	ES_04	0.791583	0.0648291	0.626604	0.791583	3371	5633	0.598438
	ES_03	ES_05	0.790307	0.0683241	0.624586	0.790307	3625	6076	0.59661
	ES_03	ES_06	0.814903	0.061244	0.664067	0.814903	4188	6638	0.630913
	ES_03	ES_07	0.821675	0.0576765	0.675154	0.821677	4083	6506	0.627575
	ES_03	ES_08	0.794802	0.0649067	0.631711	0.794802	3667	5971	0.614135
	ES_03	ES_09	0.801812	0.0625589	0.642902	0.801812	3758	6056	0.620542
	ES_03	ES_10	0.785787	0.0666541	0.617461	0.785787	3364	5682	0.592045
	ES_03	ES_11	0.79577	0.0600328	0.633249	0.79577	2698	5350	0.504299
	ES_03	ES_12	0.767686	0.0670719	0.589341	0.767686	2737	4898	0.5588
	ES_04	ES_05	0.776447	0.0729985	0.603049	0.776562	3555	5998	0.592698
	ES_04	ES_06	0.800407	0.0662244	0.640874	0.800546	3800	6487	0.585787
	ES_04	ES_07	0.810832	0.0613446	0.65765	0.810956	3986	6360	0.62673
	ES_04	ES_08	0.785454	0.067895	0.616975	0.785477	3679	5993	0.613883
	ES_04	ES_09	0.79722	0.0640984	0.635665	0.797286	3754	6052	0.620291
	ES_04	ES_10	0.772921	0.0706671	0.597419	0.772929	3434	5676	0.605004
	ES_04	ES_11	0.787924	0.0623409	0.620826	0.787925	2752	5392	0.510386
	ES_04	ES_12	0.767305	0.0671818	0.588757	0.767305	2904	5013	0.579294
	ES_05	ES_06	0.800214	0.0661041	0.640343	0.800214	3871	6578	0.588477
	ES_05	ES_07	0.806378	0.0626234	0.650249	0.80638	3912	6387	0.612494
	ES_05	ES_08	0.778804	0.0699671	0.606536	0.778804	3585	5908	0.606804
	ES_05	ES_09	0.791054	0.0659548	0.625766	0.791054	3628	6048	0.599868
	ES_05	ES_10	0.76834	0.0720828	0.590346	0.76834	3307	5662	0.584069
	ES_05	ES_11	0.778523	0.0651025	0.606098	0.778523	2644	5330	0.49606
	ES_05	ES_12	0.754133	0.0709846	0.568717	0.754133	2660	4905	0.542304
	ES_06	ES_07	0.817593	0.0589971	0.668463	0.817596	4029	6457	0.623974
	ES_06	ES_08	0.797203	0.0641475	0.635532	0.797202	3616	5950	0.607731
	ES_06	ES_09	0.797077	0.0640535	0.635332	0.797077	3587	6038	0.594071
	ES_06	ES_10	0.774541	0.0701533	0.599913	0.774541	3205	5605	0.571811
	ES_06	ES_11	0.787476	0.0624708	0.620118	0.787476	2637	5279	0.499526
	ES_06	ES_12	0.768314	0.0668905	0.590306	0.768314	2697	4866	0.554254
	ES_07	ES_08	0.7952	0.0647809	0.632343	0.7952	3648	5928	0.615385
	ES_07	ES_09	0.808656	0.0603985	0.653925	0.808656	3869	6119	0.632293
	ES_07	ES_10	0.786205	0.0665239	0.618118	0.786205	3361	5699	0.589753
	ES_07	ES_11	0.805161	0.0572722	0.648284	0.805161	2850	5401	0.52768
	ES_07	ES_12	0.774365	0.0651436	0.59964	0.774365	2802	4933	0.568011
	ES_08	ES_09	0.781298	0.0690546	0.610451	0.781314	3630	5944	0.6107
	ES_08	ES_10	0.765252	0.0730435	0.585611	0.765252	3279	5587	0.586898
	ES_08	ES_11	0.777878	0.0652922	0.605093	0.777878	2653	5273	0.503129
	ES_08	ES_12	0.759049	0.0695654	0.576155	0.759049	2721	4887	0.556783
	ES_09	ES_10	0.778535	0.0689104	0.606117	0.778535	3467	5686	0.609743
	ES_09	ES_11	0.791116	0.0614009	0.625864	0.791116	2910	5354	0.543519
	ES_09	ES_12	0.762963	0.0684354	0.582112	0.762963	2784	4883	0.570141
	ES_10	ES_11	0.772732	0.0668045	0.597115	0.772732	2715	5352	0.507287
	ES_10	ES_12	0.746167	0.0732845	0.556766	0.746167	2685	4891	0.548967
	ES_11	ES_12	0.765668	0.0676543	0.586248	0.765668	2851	5008	0.569289
	Average		0.790188	0.0648429	0.624786	0.790208	3382.53	5758.48	0.58516
	Standard devaiation		0.0190334	0.00472852	0.0301174	0.0190395	474.129	524.229	0.0366306
<Quartz-Seq with mouse PrE cell (G1-phase) VS Quartz-Seq with mouse PrE cell (G1-phase)>
Single-cell	name	name	a	b	R2	R	Transcripts within 2-fold line	All detected transcripts (Ensembl)	Transcripts within 2-fold line/All detected transcripts
mouse	PE_01	PE_12	0.805925	0.0657737	0.649538	0.805939	3507	6552	0.535256
PrE cell	PE_01	PE_11	0.765779	0.0755018	0.586417	0.765779	3215	5645	0.569531
G1-phase	PE_01	PE_10	0.802494	0.0661696	0.644044	0.802523	3432	6451	0.532011
	PE_01	PE_09	0.770576	0.0739573	0.593799	0.770583	3172	5560	0.570504
	PE_01	PE_08	0.799508	0.0651573	0.639213	0.799508	3426	6268	0.546586
	PE_01	PE_07	0.802578	0.0670665	0.644208	0.802626	3538	6524	0.542305
	PE_01	PE_06	0.784556	0.0689844	0.615528	0.784556	3357	5799	0.578893
	PE_01	PE_05	0.820321	0.0628244	0.673549	0.820701	3722	6859	0.542645
	PE_01	PE_04	0.819804	0.0596779	0.672094	0.819814	3625	6498	0.557864
	PE_01	PE_03	0.79805	0.069505	0.637144	0.798213	3488	6634	0.525776
	PE_01	PE_02	0.806581	0.0637781	0.650593	0.806594	3552	6122	0.580203
	PE_02	PE_12	0.827319	0.0585064	0.684458	0.82732	4042	6716	0.601846
	PE_02	PE_11	0.782913	0.0699786	0.612953	0.782913	3280	5737	0.571727
	PE_02	PE_10	0.83164	0.0563829	0.691638	0.831648	4069	6682	0.608949
	PE_02	PE_09	0.795572	0.0658899	0.632935	0.795572	3113	5704	0.545757
	PE_02	PE_08	0.820104	0.0584638	0.672571	0.820104	3820	6426	0.59446
	PE_02	PE_07	0.830467	0.057561	0.689705	0.830485	4063	6768	0.600325
	PE_02	PE_06	0.80573	0.0622044	0.649202	0.80573	3554	5943	0.598014
	PE_02	PE_05	0.839164	0.056089	0.704591	0.839399	4102	7002	0.585833
	PE_02	PE_04	0.842026	0.0523067	0.709007	0.842026	4168	6689	0.623113
	PE_02	PE_03	0.815817	0.063289	0.665682	0.815894	3650	6751	0.540661
	PE_03	PE_12	0.815152	0.0626279	0.664473	0.815152	3806	6715	0.566791
	PE_03	PE_11	0.777817	0.0716213	0.604999	0.777817	3230	5714	0.565278
	PE_03	PE_10	0.802223	0.0662217	0.643562	0.802223	3680	6569	0.560207
	PE_03	PE_09	0.770027	0.0741235	0.592941	0.770027	2900	5471	0.530068
	PE_03	PE_08	0.790534	0.0680736	0.624945	0.790534	3519	6306	0.55804
	PE_03	PE_07	0.820326	0.0609798	0.672934	0.820326	3940	6798	0.579582
	PE_03	PE_06	0.783699	0.0692588	0.614184	0.783699	3296	5779	0.570341
	PE_03	PE_05	0.826275	0.0603023	0.682806	0.826321	3957	7051	0.561197
	PE_03	PE_04	0.824666	0.0580545	0.680074	0.824666	3706	6749	0.549118
	PE_04	PE_12	0.828509	0.0581046	0.68643	0.828511	4085	6771	0.603308
	PE_04	PE_11	0.785636	0.0691007	0.617225	0.785636	3126	5665	0.551809
	PE_04	PE_10	0.832819	0.0559908	0.693605	0.832829	4207	6668	0.630924
	PE_04	PE_09	0.792077	0.0670164	0.627386	0.792077	2991	5582	0.535829
	PE_04	PE_08	0.822951	0.0575385	0.677249	0.822951	3914	6432	0.60852
	PE_04	PE_07	0.822456	0.0602838	0.676467	0.822476	4125	6734	0.612563
	PE_04	PE_06	0.806962	0.0618099	0.651188	0.806962	3425	5865	0.583973
	PE_04	PE_05	0.843583	0.0545798	0.712057	0.843834	4175	7055	0.591779
	PE_05	PE_12	0.835209	0.0558324	0.697574	0.835209	4109	6804	0.603909
	PE_05	PE_11	0.78436	0.0695123	0.61522	0.78436	3185	5668	0.561927
	PE_05	PE_10	0.828976	0.0572642	0.6872	0.828976	4001	6687	0.598325
	PE_05	PE_09	0.793275	0.0666301	0.629286	0.793275	3031	5586	0.542607
	PE_05	PE_08	0.817941	0.0591669	0.669027	0.817941	3727	6401	0.582253
	PE_05	PE_07	0.826887	0.0587529	0.683743	0.826887	4175	6759	0.617695
	PE_05	PE_06	0.802093	0.0633691	0.643353	0.802093	3361	5841	0.575415
	PE_06	PE_12	0.812584	0.063536	0.660339	0.812612	3787	6609	0.573007
	PE_06	PE_11	0.773974	0.0728643	0.599039	0.773976	3318	5720	0.58007
	PE_06	PE_10	0.813017	0.0626713	0.661074	0.813064	3706	6526	0.567882
	PE_06	PE_09	0.770493	0.0739988	0.593687	0.770511	3092	5549	0.557218
	PE_06	PE_08	0.807646	0.0625161	0.652297	0.807649	3715	6342	0.585777
	PE_06	PE_07	0.807244	0.0655169	0.65176	0.807317	3777	6622	0.570371
	PE_07	PE_12	0.828334	0.0581616	0.686138	0.828334	4022	6691	0.601106
	PE_07	PE_11	0.782173	0.070217	0.611795	0.782173	3109	5637	0.551535
	PE_07	PE_10	0.817431	0.0611297	0.668193	0.817431	4009	6562	0.610942
	PE_07	PE_09	0.791614	0.0671655	0.626653	0.791614	2973	5535	0.537127
	PE_07	PE_08	0.811857	0.0611441	0.659111	0.811857	3796	6308	0.601776
	PE_08	PE_12	0.829929	0.0576474	0.688814	0.829948	4064	6795	0.598087
	PE_08	PE_11	0.774588	0.0726623	0.599987	0.774588	2950	5667	0.520558
	PE_08	PE_10	0.82805	0.057622	0.685725	0.828085	4232	6695	0.632114
	PE_08	PE_09	0.790861	0.0674243	0.625478	0.790871	3011	5616	0.536147
	PE_09	PE_12	0.81868	0.0614373	0.670242	0.818683	3653	6701	0.545143
	PE_09	PE_11	0.769566	0.074281	0.592232	0.769566	3260	5645	0.577502
	PE_09	PE_10	0.808538	0.0641248	0.653754	0.808551	3545	6542	0.541883
	PE_10	PE_12	0.833406	0.0564432	0.694566	0.833406	4116	6764	0.608516
	PE_10	PE_11	0.783939	0.069648	0.61456	0.783939	2902	5673	0.511546
	PE_11	PE_12	0.801073	0.0674213	0.641746	0.80109	3697	6523	0.566764
	Average		0.806915	0.0638321	0.651576	0.806939	3610.61	6298.82	0.572254
	Standard devaiation		0.020755	0.0057441	0.0334148	0.0207725	393.789	489.613	0.0288806
<Quartz-Seq with mouse ES cell VS Quartz-Seq with mouse PrE cell >
Single-cell	name	name	a	b	R2	R	Transcripts within 2-fold line	All detected transcripts (Ensembl)	Transcripts within 2-fold line/All detected transcripts
mouse	ES_01	PE_12	0.769293	0.0781652	0.591812	0.769293	3636	6368	0.57098
ES cell &	ES_01	PE_11	0.71936	0.0904651	0.517479	0.71936	2687	5349	0.502337
PrE cell	ES_01	PE_10	0.761755	0.0797715	0.580271	0.761755	3388	6274	0.540006
G1-phase	ES_01	PE_09	0.739458	0.083976	0.546799	0.739458	2744	5297	0.518029
	ES_01	PE_08	0.760012	0.0779928	0.577619	0.760012	3381	6037	0.560046
	ES_01	PE_07	0.771845	0.0774338	0.595744	0.771845	3707	6456	0.574195
	ES_01	PE_06	0.7368	0.0842755	0.542875	0.7368	2911	5499	0.529369
	ES_01	PE_05	0.770184	0.0798328	0.593346	0.77029	3619	6609	0.547587
	ES_01	PE_04	0.777838	0.0735596	0.605032	0.777838	3603	6305	0.571451
	ES_01	PE_03	0.754834	0.0841319	0.569803	0.754853	3157	6402	0.493127
	ES_01	PE_02	0.76218	0.0783975	0.580919	0.76218	3242	5878	0.551548
	ES_01	PE_01	0.729089	0.0844971	0.53157	0.729089	2620	5057	0.518094
	ES_02	PE_12	0.750356	0.0846939	0.563158	0.750438	3184	6211	0.512639
	ES_02	PE_11	0.704388	0.095324	0.496194	0.704411	2786	5332	0.522506
	ES_02	PE_10	0.738275	0.0877895	0.545221	0.738391	2895	6063	0.477486
	ES_02	PE_09	0.723781	0.0891133	0.52394	0.723837	2904	5285	0.54948
	ES_02	PE_08	0.739038	0.0848513	0.546223	0.739069	3002	5909	0.508039
	ES_02	PE_07	0.744722	0.0868655	0.55486	0.744889	3111	6209	0.501047
	ES_02	PE_06	0.721812	0.0890973	0.521035	0.721827	2895	5464	0.529832
	ES_02	PE_05	0.745714	0.0892981	0.557272	0.746506	3157	6377	0.49506
	ES_02	PE_04	0.755855	0.0809335	0.571423	0.755925	3175	6135	0.517522
	ES_02	PE_03	0.734314	0.0918316	0.539923	0.734794	2919	6223	0.469066
	ES_02	PE_02	0.739612	0.0859456	0.547139	0.739689	2995	5739	0.521868
	ES_02	PE_01	0.714013	0.089246	0.50986	0.714045	2737	5120	0.53457
	ES_03	PE_12	0.760158	0.0812603	0.57784	0.760158	3546	6320	0.561076
	ES_03	PE_11	0.711936	0.0928583	0.506852	0.711936	2636	5315	0.495955
	ES_03	PE_10	0.75211	0.0830011	0.565669	0.75211	3303	6189	0.533689
	ES_03	PE_09	0.723291	0.089187	0.52315	0.723291	2551	5223	0.488417
	ES_03	PE_08	0.749226	0.0814982	0.56134	0.749226	3327	5999	0.554592
	ES_03	PE_07	0.76253	0.0805953	0.581451	0.76253	3586	6424	0.558219
	ES_03	PE_06	0.730078	0.0864278	0.533015	0.730078	2877	5510	0.522142
	ES_03	PE_05	0.764221	0.0818865	0.584178	0.764315	3574	6600	0.541515
	ES_03	PE_04	0.770345	0.0760407	0.593431	0.770345	3496	6299	0.555009
	ES_03	PE_03	0.750138	0.0857373	0.56273	0.750153	3256	6393	0.509307
	ES_03	PE_02	0.755893	0.08047	0.571375	0.755893	3147	5855	0.537489
	ES_03	PE_01	0.718129	0.0879153	0.51571	0.718129	2488	5017	0.495914
	ES_04	PE_12	0.753331	0.0836498	0.567592	0.753387	3322	6234	0.532884
	ES_04	PE_11	0.708855	0.0938704	0.502495	0.708869	2782	5359	0.519127
	ES_04	PE_10	0.748186	0.0844268	0.559907	0.74827	3233	6154	0.525349
	ES_04	PE_09	0.721309	0.089883	0.520342	0.721347	2789	5338	0.52248
	ES_04	PE_08	0.749174	0.0815384	0.561288	0.749191	3434	5972	0.575017
	ES_04	PE_07	0.747495	0.0858617	0.55893	0.747616	3360	6240	0.538462
	ES_04	PE_06	0.729391	0.0866584	0.532022	0.729399	3073	5533	0.555395
	ES_04	PE_05	0.750768	0.0873305	0.564625	0.751416	3317	6448	0.514423
	ES_04	PE_04	0.761761	0.0789456	0.580352	0.761808	3399	6171	0.550802
	ES_04	PE_03	0.740457	0.0895548	0.548819	0.740823	3200	6276	0.509879
	ES_04	PE_02	0.750142	0.0824409	0.562793	0.750195	3231	5832	0.554012
	ES_04	PE_01	0.720894	0.087081	0.519715	0.720913	2684	5159	0.520256
	ES_05	PE_12	0.744912	0.0864256	0.554894	0.744912	3273	6278	0.521344
	ES_05	PE_11	0.69834	0.0972408	0.487679	0.69834	2696	5284	0.51022
	ES_05	PE_10	0.735215	0.088658	0.540541	0.735215	3146	6150	0.511545
	ES_05	PE_09	0.703912	0.095433	0.495493	0.703912	2572	5168	0.497678
	ES_05	PE_08	0.733159	0.0867198	0.537522	0.733159	3210	5969	0.537779
	ES_05	PE_07	0.746284	0.0861089	0.55694	0.746284	3314	6323	0.524118
	ES_05	PE_06	0.717293	0.0905215	0.51451	0.717293	2945	5489	0.536528
	ES_05	PE_05	0.749778	0.0868894	0.562304	0.749869	3356	6510	0.515515
	ES_05	PE_04	0.750421	0.0826378	0.563131	0.750421	3359	6197	0.542036
	ES_05	PE_03	0.734864	0.0909758	0.540045	0.734878	3132	6310	0.496355
	ES_05	PE_02	0.738991	0.086042	0.546107	0.738991	3132	5790	0.540933
	ES_05	PE_01	0.706403	0.0915727	0.499005	0.706403	2534	5010	0.505788
	ES_06	PE_12	0.766932	0.0789652	0.588184	0.766932	3506	6376	0.549875
	ES_06	PE_11	0.721066	0.0899153	0.519936	0.721066	2672	5347	0.499719
	ES_06	PE_10	0.751713	0.0831339	0.565073	0.751713	3333	6221	0.535766
	ES_06	PE_09	0.726912	0.0880198	0.528401	0.726912	2495	5232	0.476873
	ES_06	PE_08	0.747686	0.0819989	0.559034	0.747686	3346	5973	0.560188
	ES_06	PE_07	0.76454	0.0799131	0.584521	0.76454	3541	6396	0.553627
	ES_06	PE_06	0.733721	0.0852613	0.538347	0.733721	2931	5462	0.536617
	ES_06	PE_05	0.764488	0.0817975	0.584591	0.764585	3542	6562	0.539774
	ES_06	PE_04	0.764756	0.0778911	0.584852	0.764756	3451	6266	0.55075
	ES_06	PE_03	0.752103	0.085065	0.565683	0.752119	3191	6389	0.499452
	ES_06	PE_02	0.753026	0.0814152	0.567048	0.753026	3084	5797	0.531999
	ES_06	PE_01	0.717513	0.0881077	0.514824	0.717513	2446	5012	0.488029
	ES_07	PE_12	0.761872	0.0806796	0.580449	0.761872	3624	6343	0.571338
	ES_07	PE_11	0.713553	0.092337	0.509158	0.713553	2690	5282	0.509277
	ES_07	PE_10	0.753494	0.0825375	0.567754	0.753494	3311	6219	0.532401
	ES_07	PE_09	0.729507	0.0871834	0.532181	0.729507	2669	5244	0.508963
	ES_07	PE_08	0.755346	0.0795092	0.570548	0.755346	3329	6013	0.553634
	ES_07	PE_07	0.763636	0.0802196	0.583141	0.763636	3585	6392	0.560857
	ES_07	PE_06	0.737664	0.0839989	0.544148	0.737664	3009	5533	0.543828
	ES_07	PE_05	0.7642	0.0818659	0.584115	0.764274	3486	6561	0.531321
	ES_07	PE_04	0.770948	0.075841	0.594361	0.770948	3505	6271	0.558922
	ES_07	PE_03	0.747696	0.0865645	0.559061	0.747704	3128	6369	0.491129
	ES_07	PE_02	0.755634	0.0805556	0.570982	0.755634	3186	5857	0.543964
	ES_07	PE_01	0.724686	0.0858703	0.52517	0.724686	2544	5045	0.504262
	ES_08	PE_12	0.746383	0.085942	0.557104	0.746394	3472	6227	0.557572
	ES_08	PE_11	0.709488	0.0936473	0.503373	0.709488	2788	5346	0.521511
	ES_08	PE_10	0.738031	0.0877459	0.544724	0.738054	3236	6106	0.529971
	ES_08	PE_09	0.711661	0.0929428	0.506468	0.711666	2694	5227	0.515401
	ES_08	PE_08	0.737219	0.0854004	0.543491	0.737219	3300	5927	0.556774
	ES_08	PE_07	0.748417	0.0854374	0.560186	0.748456	3406	6273	0.542962
	ES_08	PE_06	0.718924	0.0899993	0.516852	0.718924	2958	5438	0.54395
	ES_08	PE_05	0.750761	0.0868689	0.564128	0.751085	3446	6468	0.532777
	ES_08	PE_04	0.752373	0.0820006	0.566075	0.75238	3358	6166	0.544599
	ES_08	PE_03	0.737526	0.0902303	0.544145	0.737662	3192	6283	0.508038
	ES_08	PE_02	0.737334	0.0866003	0.543674	0.737343	3191	5732	0.556699
	ES_08	PE_01	0.705553	0.0918378	0.497805	0.705553	2542	5024	0.505971
	ES_09	PE_12	0.748474	0.085219	0.560213	0.748474	3348	6209	0.539217
	ES_09	PE_11	0.697781	0.0974212	0.486898	0.697781	2673	5256	0.508562
	ES_09	PE_10	0.738796	0.0874613	0.545822	0.738798	3108	6084	0.510848
	ES_09	PE_09	0.715386	0.0917348	0.511777	0.715386	2670	5228	0.510712
	ES_09	PE_08	0.735879	0.085836	0.541517	0.735879	3228	5907	0.54647
	ES_09	PE_07	0.747253	0.0857903	0.558398	0.74726	3333	6266	0.531918
	ES_09	PE_06	0.715874	0.090976	0.512476	0.715874	2949	5450	0.541101
	ES_09	PE_05	0.748821	0.0873204	0.560978	0.748985	3330	6444	0.51676
	ES_09	PE_04	0.754856	0.0811691	0.569808	0.754856	3329	6182	0.538499
	ES_09	PE_03	0.736249	0.0905432	0.542129	0.736294	3111	6254	0.497442
	ES_09	PE_02	0.743316	0.0846163	0.552518	0.743316	3192	5808	0.549587
	ES_09	PE_01	0.70496	0.0920227	0.496969	0.70496	2605	4973	0.523829
	ES_10	PE_12	0.738954	0.0884837	0.546096	0.738983	3140	6185	0.50768
	ES_10	PE_11	0.695633	0.0981187	0.483911	0.695637	2836	5287	0.53641
	ES_10	PE_10	0.739322	0.0873469	0.546667	0.73937	3158	6143	0.514081
	ES_10	PE_09	0.70437	0.0953128	0.496163	0.704389	2673	5199	0.514137
	ES_10	PE_08	0.73392	0.0864779	0.538644	0.733924	3213	5909	0.543747
	ES_10	PE_07	0.738775	0.0887549	0.545895	0.738847	3224	6212	0.518995
	ES_10	PE_06	0.717275	0.0905279	0.514483	0.717275	2975	5489	0.541993
	ES_10	PE_05	0.738969	0.0911573	0.546762	0.739434	3238	6375	0.507922
	ES_10	PE_04	0.749441	0.0829926	0.561697	0.749464	3261	6123	0.532582
	ES_10	PE_03	0.732306	0.0921603	0.536616	0.732541	3074	6223	0.493974
	ES_10	PE_02	0.733563	0.0878688	0.538154	0.73359	3127	5741	0.544679
	ES_10	PE_01	0.704215	0.092264	0.495927	0.704221	2596	5042	0.514875
	ES_11	PE_12	0.743441	0.0869826	0.552768	0.743484	2922	6140	0.475896
	ES_11	PE_11	0.699585	0.0968519	0.489431	0.699593	2569	5286	0.486001
	ES_11	PE_10	0.728217	0.0910885	0.530395	0.728282	2664	5989	0.444815
	ES_11	PE_09	0.716349	0.0914676	0.513198	0.716379	2673	5235	0.510602
	ES_11	PE_08	0.730099	0.0877284	0.53306	0.73011	2804	5839	0.480219
	ES_11	PE_07	0.737326	0.0892799	0.543793	0.737423	2879	6163	0.467143
	ES_11	PE_06	0.707551	0.0936461	0.500633	0.707554	2537	5418	0.468254
	ES_11	PE_05	0.737941	0.0916497	0.545382	0.7385	2976	6320	0.470886
	ES_11	PE_04	0.748785	0.0832263	0.560732	0.74882	2933	6074	0.482878
	ES_11	PE_03	0.722311	0.0956819	0.522165	0.72261	2631	6144	0.428223
	ES_11	PE_02	0.73165	0.0885184	0.53537	0.73169	2653	5717	0.464055
	ES_11	PE_01	0.705026	0.0920207	0.497079	0.705038	2575	5023	0.512642
	ES_12	PE_12	0.731374	0.0912962	0.535209	0.73158	2894	6071	0.476692
	ES_12	PE_11	0.689935	0.100041	0.476096	0.689997	2558	5229	0.489195
	ES_12	PE_10	0.719352	0.094314	0.517831	0.719605	2784	5923	0.470032
	ES_12	PE_09	0.69601	0.0981642	0.484601	0.696133	2639	5133	0.514124
	ES_12	PE_08	0.72457	0.0896498	0.52515	0.724673	2851	5790	0.492401
	ES_12	PE_07	0.724782	0.0938885	0.525816	0.725132	2946	6072	0.485178
	ES_12	PE_06	0.702285	0.0954058	0.493281	0.70234	2697	5344	0.504678
	ES_12	PE_05	0.728058	0.0961913	0.531942	0.729344	2932	6295	0.465766
	ES_12	PE_04	0.732087	0.0889712	0.536235	0.732281	2940	5956	0.49362
	ES_12	PE_03	0.714997	0.0991378	0.51253	0.715912	2800	6093	0.459544
	ES_12	PE_02	0.721829	0.0919533	0.521293	0.722007	2792	5604	0.498216
	ES_12	PE_01	0.693126	0.0958395	0.480541	0.69321	2648	4993	0.530342
	Average		0.728721	0.0896655	0.531529	0.728824	2971.65	5813.53	0.511319
	Standard devaiation		0.0187173	0.00491558	0.0272082	0.018718	286.594	458.543	0.030111
<CEL-Seq with mouse ES cell VS Cel-Seq with mouse ES cell >
Single-cell	name	name	a	b	R2	R	Transcripts within 2-fold line	All detected transcripts (Ensembl)	Transcripts within 2-fold line/All detected transcripts
mouse	EF12	EF13	0.63817	0.121114	0.375343	0.612652	2018	3744	0.538996
ES cell	EF12	EF14	0.617979	0.0850935	0.382444	0.618421	1782	3392	0.525354
	EF12	EF15	0.646954	0.113388	0.407115	0.638056	2088	3846	0.542902
	EF12	EF16	0.666345	0.115607	0.415206	0.644365	2070	3885	0.532819
	EF12	EF17	0.664647	0.132301	0.421565	0.64928	2083	4120	0.505583
	EF12	EF18	0.648901	0.102553	0.401945	0.633992	1957	3622	0.540309
	EF12	EF19	0.669458	0.126497	0.413577	0.6431	2137	3992	0.535321
	EF12	EF20	0.650216	0.103619	0.414172	0.643562	1959	3792	0.516614
	EF13	EF14	0.625755	0.0684367	0.425476	0.652285	2027	3639	0.557021
	EF13	EF15	0.668843	0.0919125	0.472134	0.68712	2419	4200	0.575952
	EF13	EF16	0.676226	0.0972076	0.463975	0.681157	2337	4151	0.562997
	EF13	EF17	0.685662	0.110671	0.486797	0.697709	2578	4518	0.570606
	EF13	EF18	0.648572	0.0875576	0.435685	0.660064	2207	3879	0.568961
	EF13	EF19	0.688828	0.105238	0.475092	0.689269	2495	4320	0.577546
	EF13	EF20	0.665335	0.0840561	0.470534	0.685955	2366	4108	0.575949
	EF14	EF15	0.691507	0.113941	0.464454	0.681508	2100	3733	0.56255
	EF14	EF16	0.699597	0.119363	0.457026	0.676037	2110	3761	0.561021
	EF14	EF17	0.71209	0.132447	0.483204	0.695129	2140	3998	0.535268
	EF14	EF18	0.69022	0.103957	0.454113	0.673879	1970	3588	0.549052
	EF14	EF19	0.705979	0.129485	0.459275	0.677698	2142	3865	0.554204
	EF14	EF20	0.698055	0.103402	0.476676	0.690417	2117	3700	0.572162
	EF15	EF16	0.716648	0.0891696	0.493749	0.702673	2460	4277	0.57517
	EF15	EF17	0.732659	0.100787	0.526641	0.7257	2654	4632	0.572971
	EF15	EF18	0.69961	0.0763106	0.480343	0.693068	2283	4000	0.57075
	EF15	EF19	0.725246	0.0984218	0.499011	0.706407	2592	4439	0.583915
	EF15	EF20	0.70291	0.0767809	0.497615	0.705418	2427	4204	0.577307
	EF16	EF17	0.697244	0.105795	0.49612	0.704358	2381	4535	0.525028
	EF16	EF18	0.684476	0.0755661	0.478257	0.691561	2266	3991	0.567777
	EF16	EF19	0.713267	0.0965525	0.502052	0.708557	2516	4429	0.568074
	EF16	EF20	0.687725	0.0760268	0.495483	0.703906	2346	4188	0.560172
	EF17	EF18	0.703512	0.0585137	0.495076	0.703616	2359	4270	0.552459
	EF17	EF19	0.743007	0.0756925	0.533844	0.730646	2761	4822	0.572584
	EF17	EF20	0.719016	0.0550975	0.530713	0.728501	2597	4529	0.573416
	EF18	EF19	0.694515	0.114443	0.466297	0.68286	2361	4068	0.580383
	EF18	EF20	0.693527	0.0866359	0.493607	0.702571	2334	3942	0.592085
	EF19	EF20	0.690785	0.0670179	0.50657	0.711737	2517	4352	0.578355
	Average		0.685097	0.0972405	0.465311	0.681479	2276.56	4070.31	0.558656
	Standard devaiation		0.0294218	0.0206753	0.0409087	0.030383	232.144	332.43	0.020913
<Quartz-Seq with mouse ES cell (all phase) VS Quartz-Seq with mouse ES cell (all-phase) >
Single-cell	name	name	a	b	R2	R	Transcripts within 2-fold line	All detected transcripts (Ensembl)	Transcripts within 2-fold line/All detected transcripts
mouse	ES_01	ES_02	0.809413	0.0572577	0.65515	0.809413	3137	5462	0.574332
ES cell	ES_01	ES_03	0.826449	0.0566329	0.683018	0.826449	4119	6545	0.629335
all-phase	ES_02	ES_03	0.803405	0.0643403	0.645686	0.803546	3647	6348	0.574512
	ES_01	ES_04	0.807005	0.0600319	0.651258	0.807005	3464	5725	0.605066
	ES_02	ES_04	0.78614	0.0665276	0.618022	0.786143	3452	5707	0.604871
	ES_03	ES_04	0.791583	0.0648291	0.626604	0.791583	3371	5633	0.598438
	ES_01	ES_05	0.802624	0.0643122	0.644207	0.802625	3745	6154	0.608547
	ES_02	ES_05	0.780329	0.0717855	0.609151	0.780481	3494	6010	0.581364
	ES_03	ES_05	0.790307	0.0683241	0.624586	0.790307	3625	6076	0.59661
	ES_04	ES_05	0.776447	0.0729985	0.603049	0.776562	3555	5998	0.592698
	ES_01	ES_06	0.823652	0.0583496	0.678404	0.823653	4248	6699	0.634124
	ES_02	ES_06	0.801093	0.0660682	0.642057	0.801284	3664	6438	0.569121
	ES_03	ES_06	0.814903	0.061244	0.664067	0.814903	4188	6638	0.630913
	ES_04	ES_06	0.800407	0.0662244	0.640874	0.800546	3800	6487	0.585787
	ES_05	ES_06	0.800214	0.0661041	0.640343	0.800214	3871	6578	0.588477
	ES_01	ES_07	0.837403	0.052592	0.70125	0.837406	4301	6619	0.649796
	ES_02	ES_07	0.80597	0.0629702	0.649851	0.806134	3736	6322	0.590952
	ES_03	ES_07	0.821675	0.0576765	0.675154	0.821677	4083	6506	0.627575
	ES_04	ES_07	0.810832	0.0613446	0.65765	0.810956	3986	6360	0.62673
	ES_05	ES_07	0.806378	0.0626234	0.650249	0.80638	3912	6387	0.612494
	ES_06	ES_07	0.817593	0.0589971	0.668463	0.817596	4029	6457	0.623974
	ES_01	ES_08	0.803113	0.0622779	0.644991	0.803113	3730	5989	0.622808
	ES_02	ES_08	0.783931	0.0683966	0.614606	0.783968	3570	5907	0.604368
	ES_03	ES_08	0.794802	0.0649067	0.631711	0.794802	3667	5971	0.614135
	ES_04	ES_08	0.785454	0.067895	0.616975	0.785477	3679	5993	0.613883
	ES_05	ES_08	0.778804	0.0699671	0.606536	0.778804	3585	5908	0.606804
	ES_06	ES_08	0.797203	0.0641475	0.635532	0.797202	3616	5950	0.607731
	ES_07	ES_08	0.7952	0.0647809	0.632343	0.7952	3648	5928	0.615385
	ES_01	ES_09	0.817204	0.0577003	0.667823	0.817204	3834	6157	0.622706
	ES_02	ES_09	0.792526	0.0656181	0.628247	0.79262	3620	6007	0.60263
	ES_03	ES_09	0.801812	0.0625589	0.642902	0.801812	3758	6056	0.620542
	ES_04	ES_09	0.79722	0.0640984	0.635665	0.797286	3754	6052	0.620291
	ES_05	ES_09	0.791054	0.0659548	0.625766	0.791054	3628	6048	0.599868
	ES_06	ES_09	0.797077	0.0640535	0.635332	0.797077	3587	6038	0.594071
	ES_07	ES_09	0.808656	0.0603985	0.653925	0.808656	3869	6119	0.632293
	ES_08	ES_09	0.781298	0.0690546	0.610451	0.781314	3630	5944	0.6107
	ES_01	ES_10	0.794097	0.0640682	0.63059	0.794097	3374	5705	0.591411
	ES_02	ES_10	0.766321	0.0727337	0.587274	0.766338	3284	5623	0.58403
	ES_03	ES_10	0.785787	0.0666541	0.617461	0.785787	3364	5682	0.592045
	ES_04	ES_10	0.772921	0.0706671	0.597419	0.772929	3434	5676	0.605004
	ES_05	ES_10	0.76834	0.0720828	0.590346	0.76834	3307	5662	0.584069
	ES_06	ES_10	0.774541	0.0701533	0.599913	0.774541	3205	5605	0.571811
	ES_07	ES_10	0.786205	0.0665239	0.618118	0.786205	3361	5699	0.589753
	ES_08	ES_10	0.765252	0.0730435	0.585611	0.765252	3279	5587	0.586898
	ES_09	ES_10	0.778535	0.0689104	0.606117	0.778535	3467	5686	0.609743
	ES_01	ES_11	0.816794	0.0538529	0.667152	0.816794	2953	5475	0.539361
	ES_02	ES_11	0.799304	0.0590033	0.638896	0.79931	3207	5477	0.58554
	ES_03	ES_11	0.79577	0.0600328	0.633249	0.79577	2698	5350	0.504299
	ES_04	ES_11	0.787924	0.0623409	0.620826	0.787925	2752	5392	0.510386
	ES_05	ES_11	0.778523	0.0651025	0.606098	0.778523	2644	5330	0.49606
	ES_06	ES_11	0.787476	0.0624708	0.620118	0.787476	2637	5279	0.499526
	ES_07	ES_11	0.805161	0.0572722	0.648284	0.805161	2850	5401	0.52768
	ES_08	ES_11	0.777878	0.0652922	0.605093	0.777878	2653	5273	0.503129
	ES_09	ES_11	0.791116	0.0614009	0.625864	0.791116	2910	5354	0.543519
	ES_10	ES_11	0.772732	0.0668045	0.597115	0.772732	2715	5352	0.507287
	ES_01	ES_12	0.777812	0.0641482	0.604992	0.777812	2750	4939	0.556793
	ES_02	ES_12	0.765109	0.0678159	0.585391	0.765109	2960	5013	0.590465
	ES_03	ES_12	0.767686	0.0670719	0.589341	0.767686	2737	4898	0.5588
	ES_04	ES_12	0.767305	0.0671818	0.588757	0.767305	2904	5013	0.579294
	ES_05	ES_12	0.754133	0.0709846	0.568717	0.754133	2660	4905	0.542304
	ES_06	ES_12	0.768314	0.0668905	0.590306	0.768314	2697	4866	0.554254
	ES_07	ES_12	0.774365	0.0651436	0.59964	0.774365	2802	4933	0.568011
	ES_08	ES_12	0.759049	0.0695654	0.576155	0.759049	2721	4887	0.556783
	ES_09	ES_12	0.762963	0.0684354	0.582112	0.762963	2784	4883	0.570141
	ES_10	ES_12	0.746167	0.0732845	0.556766	0.746167	2685	4891	0.548967
	ES_11	ES_12	0.765668	0.0676543	0.586248	0.765668	2851	5008	0.569289
	ES_01	ESG1_01	0.828113	0.0521192	0.685771	0.828113	3490	5942	0.587344
	ES_02	ESG1_01	0.808636	0.058163	0.654055	0.808737	3565	5893	0.604955
	ES_03	ESG1_01	0.804743	0.0592055	0.64761	0.804743	3260	5839	0.558315
	ES_04	ESG1_01	0.800567	0.0605686	0.641021	0.800638	3502	5874	0.596187
	ES_05	ESG1_01	0.787221	0.0645184	0.619716	0.787221	3209	5786	0.554615
	ES_06	ESG1_01	0.798571	0.0610768	0.637716	0.798571	3170	5754	0.550921
	ES_07	ESG1_01	0.812503	0.0568524	0.660161	0.812503	3377	5844	0.577858
	ES_08	ESG1_01	0.786676	0.064709	0.618889	0.786695	3325	5775	0.575758
	ES_09	ESG1_01	0.802103	0.0600068	0.643371	0.802104	3434	5843	0.587712
	ES_10	ESG1_01	0.782032	0.0661465	0.611636	0.782072	3249	5765	0.563573
	ES_11	ESG1_01	0.808623	0.0581074	0.653964	0.808681	3581	5846	0.612556
	ES_12	ESG1_01	0.785259	0.0654045	0.616964	0.78547	3281	5725	0.5731
	ES_01	ESG1_02	0.815466	0.0545706	0.664985	0.815466	3031	5464	0.554722
	ES_02	ESG1_02	0.794799	0.0607129	0.631739	0.79482	3313	5476	0.605004
	ES_03	ESG1_02	0.791456	0.061671	0.626402	0.791456	2821	5341	0.528178
	ES_04	ESG1_02	0.784369	0.0637831	0.615252	0.78438	3009	5486	0.548487
	ES_05	ESG1_02	0.777604	0.0657672	0.604668	0.777604	2794	5346	0.522634
	ES_06	ESG1_02	0.786879	0.0630244	0.619179	0.786879	2730	5323	0.512869
	ES_07	ESG1_02	0.803991	0.0579641	0.646401	0.803991	2914	5433	0.536352
	ES_08	ESG1_02	0.780449	0.0649259	0.609101	0.780449	2888	5349	0.539914
	ES_09	ESG1_02	0.786782	0.0630532	0.619025	0.786782	2982	5358	0.556551
	ES_10	ESG1_02	0.773593	0.066956	0.59845	0.773595	2822	5357	0.526787
	ES_11	ESG1_02	0.796725	0.0601226	0.634782	0.796732	3294	5460	0.603297
	ES_12	ESG1_02	0.768764	0.0684724	0.591097	0.768828	3048	5356	0.569081
	ESG1_01	ESG1_02	0.812722	0.055382	0.660518	0.812722	3439	5522	0.622782
	ES_01	ESG1_03	0.809554	0.0558367	0.655378	0.809554	3029	5262	0.575637
	ES_02	ESG1_03	0.784054	0.0633357	0.614765	0.784069	3197	5267	0.606987
	ES_03	ESG1_03	0.794062	0.0603788	0.630535	0.794062	2897	5201	0.557008
	ES_04	ESG1_03	0.787574	0.0622915	0.620284	0.787581	3051	5319	0.573604
	ES_05	ESG1_03	0.769661	0.0675328	0.592379	0.769661	2799	5154	0.543073
	ES_06	ESG1_03	0.787167	0.0624003	0.619632	0.787167	2752	5172	0.532096
	ES_07	ESG1_03	0.795172	0.0600534	0.632299	0.795172	2906	5194	0.559492
	ES_08	ESG1_03	0.775194	0.0659107	0.600926	0.775194	2871	5169	0.555427
	ES_09	ESG1_03	0.787564	0.0622841	0.620257	0.787564	2941	5192	0.566448
	ES_10	ESG1_03	0.767515	0.0681623	0.589079	0.767515	2824	5176	0.545595
	ES_11	ESG1_03	0.788816	0.0619216	0.622236	0.788819	3185	5239	0.60794
	ES_12	ESG1_03	0.76959	0.0676269	0.592347	0.769641	3118	5211	0.59835
	ESG1_01	ESG1_03	0.799052	0.0589158	0.638484	0.799052	3270	5263	0.621319
	ESG1_02	ESG1_03	0.794184	0.0603431	0.630728	0.794184	3269	5305	0.616211
	ES_01	ESG1_04	0.835488	0.0494947	0.698041	0.835488	3551	5899	0.601966
	ES_02	ESG1_04	0.807781	0.0578972	0.652589	0.80783	3577	5831	0.613445
	ES_03	ESG1_04	0.816239	0.0552859	0.666247	0.816239	3307	5818	0.568408
	ES_04	ESG1_04	0.804144	0.0589681	0.6467	0.804176	3455	5871	0.588486
	ES_05	ESG1_04	0.793321	0.0621812	0.629358	0.793321	3223	5751	0.560424
	ES_06	ESG1_04	0.805639	0.0584752	0.649053	0.805639	3149	5741	0.548511
	ES_07	ESG1_04	0.817691	0.0548492	0.668618	0.817691	3365	5802	0.579972
	ES_08	ESG1_04	0.795822	0.0614317	0.633337	0.795825	3368	5744	0.586351
	ES_09	ESG1_04	0.80138	0.0597566	0.642209	0.80138	3338	5783	0.577209
	ES_10	ESG1_04	0.785898	0.0644336	0.617658	0.785912	3203	5728	0.559183
	ES_11	ESG1_04	0.808276	0.057714	0.653349	0.8083	3526	5793	0.608666
	ES_12	ESG1_04	0.787849	0.063991	0.620893	0.787968	3228	5702	0.566117
	ESG1_01	ESG1_04	0.825125	0.0526127	0.680831	0.825125	3869	5906	0.655097
	ESG1_02	ESG1_04	0.817186	0.0550131	0.667807	0.817194	3705	5876	0.630531
	ESG1_03	ESG1_04	0.818143	0.0547326	0.669381	0.818157	3725	5864	0.635232
	ES_01	ESG1_05	0.823592	0.0534888	0.678304	0.823592	3443	5767	0.597018
	ES_02	ESG1_05	0.804437	0.0594166	0.647259	0.804524	3509	5760	0.609201
	ES_03	ESG1_05	0.808439	0.0580833	0.653574	0.808439	3241	5708	0.5678
	ES_04	ESG1_05	0.799255	0.0609532	0.638906	0.799316	3482	5723	0.608422
	ES_05	ESG1_05	0.786652	0.0646893	0.618822	0.786652	3191	5623	0.567491
	ES_06	ESG1_05	0.803719	0.0595147	0.645964	0.803719	3147	5628	0.559168
	ES_07	ESG1_05	0.813909	0.0564249	0.662448	0.813909	3370	5750	0.586087
	ES_08	ESG1_05	0.79107	0.0633675	0.625812	0.791083	3353	5631	0.595454
	ES_09	ESG1_05	0.803475	0.0595886	0.645572	0.803475	3385	5720	0.591783
	ES_10	ESG1_05	0.790432	0.0635895	0.624836	0.790466	3333	5679	0.586899
	ES_11	ESG1_05	0.802487	0.0599559	0.644064	0.802536	3492	5792	0.602901
	ES_12	ESG1_05	0.777612	0.0676797	0.604958	0.77779	3225	5596	0.576305
	ESG1_01	ESG1_05	0.809471	0.0577704	0.655244	0.809471	3549	5742	0.618077
	ESG1_02	ESG1_05	0.799312	0.0608843	0.638938	0.799336	3451	5729	0.602374
	ESG1_03	ESG1_05	0.806386	0.0587521	0.650312	0.806419	3594	5736	0.626569
	ESG1_04	ESG1_05	0.816829	0.0555496	0.667222	0.816837	3614	5797	0.623426
	ES_01	ESG1_06	0.834553	0.053445	0.696483	0.834555	4196	6580	0.63769
	ES_02	ESG1_06	0.810999	0.0612953	0.658016	0.811182	3794	6373	0.595324
	ES_03	ESG1_06	0.818242	0.0587124	0.66952	0.818242	3897	6496	0.599908
	ES_04	ESG1_06	0.806865	0.062568	0.651252	0.807002	3786	6386	0.592859
	ES_05	ESG1_06	0.799198	0.0648635	0.638718	0.799198	3718	6424	0.578767
	ES_06	ESG1_06	0.810528	0.0612045	0.656956	0.810528	3845	6448	0.596309
	ES_07	ESG1_06	0.820216	0.0580738	0.672755	0.820216	3989	6504	0.613315
	ES_08	ESG1_06	0.800749	0.0644264	0.641278	0.800798	3868	6396	0.604753
	ES_09	ESG1_06	0.81699	0.0591335	0.667494	0.817003	3984	6480	0.614815
	ES_10	ESG1_06	0.801225	0.064323	0.6421	0.801311	3703	6396	0.578956
	ES_11	ESG1_06	0.812629	0.0606762	0.660553	0.812744	3594	6388	0.562617
	ES_12	ESG1_06	0.783913	0.0702949	0.615094	0.78428	3299	6194	0.532612
	ESG1_01	ESG1_06	0.822592	0.0573202	0.676675	0.822602	4083	6454	0.632631
	ESG1_02	ESG1_06	0.811316	0.0610414	0.658347	0.811386	3809	6378	0.597209
	ESG1_03	ESG1_06	0.816123	0.0595106	0.666199	0.81621	3756	6366	0.590009
	ESG1_04	ESG1_06	0.827569	0.0557503	0.684935	0.827608	4122	6499	0.634251
	ESG1_05	ESG1_06	0.833286	0.0538786	0.694399	0.833306	4046	6547	0.617993
	ES_01	ESG1_07	0.809153	0.0586076	0.654728	0.809153	3350	5697	0.588029
	ES_02	ESG1_07	0.78851	0.0650419	0.621856	0.788578	3452	5655	0.610433
	ES_03	ESG1_07	0.793004	0.0635667	0.628855	0.793004	3200	5610	0.57041
	ES_04	ESG1_07	0.781386	0.0672004	0.610637	0.781433	3347	5653	0.592075
	ES_05	ESG1_07	0.78067	0.0673543	0.609446	0.78067	3217	5620	0.57242
	ES_06	ESG1_07	0.791285	0.0640945	0.626132	0.791285	3142	5591	0.561975
	ES_07	ESG1_07	0.800248	0.0613422	0.640396	0.800248	3303	5666	0.582951
	ES_08	ESG1_07	0.777682	0.0682821	0.604801	0.777689	3271	5561	0.588204
	ES_09	ESG1_07	0.783596	0.0664558	0.614022	0.783596	3286	5615	0.585218
	ES_10	ESG1_07	0.769981	0.070671	0.592908	0.770005	3196	5561	0.574717
	ES_11	ESG1_07	0.783767	0.0664549	0.614348	0.783804	3297	5650	0.58354
	ES_12	ESG1_07	0.76775	0.0715261	0.589662	0.767895	3272	5521	0.592646
	ESG1_01	ESG1_07	0.789676	0.0645886	0.623589	0.789676	3403	5612	0.606379
	ESG1_02	ESG1_07	0.785949	0.0657567	0.617741	0.785965	3356	5636	0.595458
	ESG1_03	ESG1_07	0.786672	0.0655451	0.618891	0.786696	3392	5626	0.602915
	ESG1_04	ESG1_07	0.797775	0.0621055	0.63645	0.797778	3452	5702	0.605402
	ESG1_05	ESG1_07	0.792167	0.0638236	0.627529	0.792167	3426	5688	0.602321
	ESG1_06	ESG1_07	0.79981	0.0614765	0.639696	0.79981	3369	5641	0.597235
	ES_01	ESG1_08	0.808189	0.0566706	0.65317	0.808189	3095	5432	0.569772
	ES_02	ESG1_08	0.787204	0.0629246	0.61975	0.787242	3233	5470	0.591042
	ES_03	ESG1_08	0.78616	0.0631793	0.618047	0.78616	2899	5287	0.548326
	ES_04	ESG1_08	0.779928	0.0650528	0.608324	0.779951	3089	5398	0.572249
	ES_05	ESG1_08	0.767713	0.0686294	0.589383	0.767713	2831	5287	0.535464
	ES_06	ESG1_08	0.785727	0.063307	0.617368	0.785727	2883	5310	0.542938
	ES_07	ESG1_08	0.794979	0.0605737	0.631991	0.794979	2965	5353	0.553895
	ES_08	ESG1_08	0.765036	0.0694204	0.58528	0.765036	2894	5245	0.551764
	ES_09	ESG1_08	0.780393	0.0648832	0.609013	0.780393	3070	5317	0.577393
	ES_10	ESG1_08	0.766478	0.0690045	0.587499	0.766485	2889	5325	0.542535
	ES_11	ESG1_08	0.786434	0.0631204	0.618504	0.78645	3167	5431	0.583134
	ES_12	ESG1_08	0.770153	0.0680489	0.593287	0.770251	3241	5379	0.602528
	ESG1_01	ESG1_08	0.792126	0.0614165	0.627464	0.792126	3171	5409	0.586245
	ESG1_02	ESG1_08	0.78156	0.064542	0.61084	0.781563	3170	5404	0.586603
	ESG1_03	ESG1_08	0.779333	0.065206	0.607371	0.77934	3253	5418	0.600406
	ESG1_04	ESG1_08	0.793621	0.0609749	0.629834	0.793621	3194	5458	0.585196
	ESG1_05	ESG1_08	0.786701	0.0630192	0.618899	0.786701	3163	5427	0.582827
	ESG1_06	ESG1_08	0.786863	0.0629716	0.619153	0.786863	2916	5298	0.550396
	ESG1_07	ESG1_08	0.775611	0.066296	0.601572	0.775611	3183	5343	0.595733
	ES_01	ESM_01	0.859896	0.0468123	0.739605	0.860003	4727	7266	0.650564
	ES_02	ESM_01	0.831232	0.0570498	0.692002	0.831866	3818	6971	0.547698
	ES_03	ESM_01	0.844035	0.0520842	0.712556	0.844131	4453	7156	0.622275
	ES_04	ESM_01	0.825454	0.0588151	0.682224	0.825968	4051	6963	0.581789
	ES_05	ESM_01	0.824625	0.0585458	0.680159	0.824718	4084	7062	0.578306
	ES_06	ESM_01	0.836751	0.0545126	0.700316	0.836849	4484	7134	0.628539
	ES_07	ESM_01	0.846474	0.0512492	0.716651	0.846553	4542	7172	0.633296
	ES_08	ESM_01	0.820743	0.0600667	0.674065	0.821014	4163	6964	0.597789
	ES_09	ESM_01	0.832671	0.0559423	0.693597	0.832824	4304	7061	0.609545
	ES_10	ESM_01	0.819717	0.0605496	0.672559	0.820097	3940	6946	0.567233
	ES_11	ESM_01	0.833434	0.0560827	0.695377	0.833893	3685	7030	0.524182
	ES_12	ESM_01	0.808639	0.0651735	0.655614	0.8097	3699	6881	0.537567
	ESG1_01	ESM_01	0.832879	0.0558593	0.693925	0.833022	4044	6969	0.580284
	ESG1_02	ESM_01	0.825638	0.058517	0.68223	0.825972	3718	6929	0.536585
	ESG1_03	ESM_01	0.82638	0.0583286	0.68353	0.826759	3774	6958	0.542397
	ESG1_04	ESM_01	0.840971	0.05329	0.70764	0.841213	4122	7001	0.588773
	ESG1_05	ESM_01	0.841855	0.0529152	0.709022	0.842034	4003	7076	0.565715
	ESG1_06	ESM_01	0.851693	0.0495225	0.725532	0.851781	4605	7180	0.641365
	ESG1_07	ESM_01	0.833443	0.0557475	0.694965	0.833646	3976	7065	0.562774
	ESG1_08	ESM_01	0.82866	0.0574501	0.687154	0.828948	3844	7002	0.548986
	ES_01	ESM_02	0.846603	0.0507906	0.716806	0.846644	4620	7003	0.659717
	ES_02	ESM_02	0.823306	0.0590062	0.678545	0.823739	3970	6779	0.585632
	ES_03	ESM_02	0.835491	0.0544598	0.698106	0.835527	4433	6958	0.637108
	ES_04	ESM_02	0.821762	0.0593881	0.675844	0.822097	4021	6777	0.59333
	ES_05	ESM_02	0.819651	0.0596969	0.671885	0.819686	4065	6875	0.591273
	ES_06	ESM_02	0.830372	0.0561543	0.689579	0.830409	4301	6934	0.620277
	ES_07	ESM_02	0.837236	0.053871	0.701009	0.837263	4455	6970	0.639168
	ES_08	ESM_02	0.817507	0.0605521	0.668562	0.817656	4196	6793	0.617695
	ES_09	ESM_02	0.827734	0.0570671	0.685258	0.827803	4273	6871	0.621889
	ES_10	ESM_02	0.816652	0.0609404	0.667296	0.816882	3892	6811	0.571429
	ES_11	ESM_02	0.816044	0.0612142	0.666394	0.81633	3706	6739	0.549933
	ES_12	ESM_02	0.804531	0.0657448	0.64858	0.805345	3648	6655	0.548159
	ESG1_01	ESM_02	0.829418	0.0565022	0.688038	0.82948	4064	6839	0.594239
	ESG1_02	ESM_02	0.819111	0.0600798	0.671261	0.819305	3804	6751	0.563472
	ESG1_03	ESM_02	0.824694	0.0582792	0.680499	0.824924	3876	6750	0.574222
	ESG1_04	ESM_02	0.83335	0.0552837	0.694684	0.833477	4104	6844	0.599649
	ESG1_05	ESM_02	0.835919	0.05438	0.698902	0.836004	4094	6949	0.58915
	ESG1_06	ESM_02	0.846038	0.0509658	0.715835	0.84607	4482	7027	0.637826
	ESG1_07	ESM_02	0.823358	0.0585542	0.678083	0.823458	3973	6841	0.580763
	ESG1_08	ESM_02	0.814185	0.0616626	0.663155	0.814343	3780	6748	0.560166
	ESM_01	ESM_02	0.864296	0.0448865	0.747008	0.864296	4681	7153	0.654411
	ES_01	ESM_03	0.858106	0.0482428	0.736618	0.858265	4878	7570	0.644386
	ES_02	ESM_03	0.830405	0.0588283	0.691358	0.831479	4140	7398	0.559611
	ES_03	ESM_03	0.841376	0.0538893	0.708154	0.841519	4722	7455	0.6334
	ES_04	ESM_03	0.831872	0.0580349	0.693445	0.832733	4263	7346	0.580316
	ES_05	ESM_03	0.828335	0.0582994	0.686368	0.828473	4201	7429	0.565487
	ES_06	ESM_03	0.844347	0.052888	0.71317	0.844494	4708	7529	0.625315
	ES_07	ESM_03	0.848622	0.0514048	0.720358	0.848739	4721	7523	0.627542
	ES_08	ESM_03	0.825558	0.0595993	0.68225	0.825984	4331	7340	0.590054
	ES_09	ESM_03	0.839226	0.0547252	0.704687	0.839456	4490	7464	0.601554
	ES_10	ESM_03	0.822957	0.0607278	0.678275	0.823574	4110	7354	0.55888
	ES_11	ESM_03	0.827024	0.0595243	0.685208	0.827773	3840	7349	0.52252
	ES_12	ESM_03	0.812249	0.0661986	0.662788	0.814118	3838	7270	0.527923
	ESG1_01	ESM_03	0.841572	0.0539105	0.708604	0.841786	4332	7406	0.584931
	ESG1_02	ESM_03	0.831069	0.0578739	0.691566	0.831605	4049	7368	0.549539
	ESG1_03	ESM_03	0.831799	0.0577327	0.692915	0.832415	4042	7349	0.550007
	ESG1_04	ESM_03	0.84483	0.0530071	0.71437	0.845204	4328	7426	0.582817
	ESG1_05	ESM_03	0.851224	0.0507139	0.725046	0.851496	4290	7535	0.569343
	ESG1_06	ESM_03	0.855157	0.0492095	0.73152	0.855289	4756	7535	0.631188
	ESG1_07	ESM_03	0.836596	0.055712	0.700408	0.836904	4198	7464	0.562433
	ESG1_08	ESM_03	0.822496	0.0606643	0.677237	0.822944	3927	7355	0.533923
	ESM_01	ESM_03	0.873092	0.0429803	0.762296	0.873095	5161	7737	0.667054
	ESM_02	ESM_03	0.869685	0.0441678	0.756406	0.869716	5140	7691	0.668314
	ES_01	ESM_04	0.833951	0.0548276	0.695587	0.834019	4467	6987	0.63933
	ES_02	ESM_04	0.807995	0.0639618	0.653681	0.808506	3802	6748	0.563426
	ES_03	ESM_04	0.817083	0.0603794	0.667722	0.817143	4267	6895	0.618854
	ES_04	ESM_04	0.814693	0.0616213	0.664395	0.815104	4042	6809	0.593626
	ES_05	ESM_04	0.810662	0.0624939	0.657268	0.81072	4061	6871	0.591035
	ES_06	ESM_04	0.819364	0.0596298	0.671458	0.819426	4352	6926	0.628357
	ES_07	ESM_04	0.824616	0.0578802	0.680069	0.824663	4389	6930	0.633333
	ES_08	ESM_04	0.809876	0.0629344	0.656224	0.810076	4071	6809	0.597885
	ES_09	ESM_04	0.817626	0.060257	0.668683	0.81773	4222	6835	0.617703
	ES_10	ESM_04	0.815141	0.0613214	0.664937	0.815437	4002	6835	0.585516
	ES_11	ESM_04	0.807849	0.063804	0.653195	0.808205	3631	6727	0.539765
	ES_12	ESM_04	0.795494	0.0686485	0.63427	0.796411	3630	6653	0.545619
	ESG1_01	ESM_04	0.818437	0.0599787	0.669997	0.818534	3981	6856	0.580659
	ESG1_02	ESM_04	0.810395	0.0628291	0.657148	0.810647	3734	6760	0.552367
	ESG1_03	ESM_04	0.814271	0.0616033	0.663513	0.814563	3795	6771	0.560479
	ESG1_04	ESM_04	0.824027	0.0582363	0.679309	0.824202	4060	6860	0.591837
	ESG1_05	ESM_04	0.824281	0.058088	0.679645	0.824406	3934	6852	0.574139
	ESG1_06	ESM_04	0.832251	0.0553723	0.692732	0.832305	4409	6958	0.633659
	ESG1_07	ESM_04	0.811708	0.062256	0.659102	0.811851	3776	6792	0.555948
	ESG1_08	ESM_04	0.804438	0.0647397	0.64746	0.804649	3666	6761	0.542227
	ESM_01	ESM_04	0.842801	0.0518257	0.710313	0.842801	4452	7032	0.633106
	ESM_02	ESM_04	0.847231	0.0503714	0.717809	0.847236	4628	7042	0.6572
	ESM_03	ESM_04	0.850597	0.0492553	0.723516	0.850597	4508	7047	0.639705
	ES_01	ESM_05	0.849263	0.0500231	0.721425	0.849368	4671	7159	0.652465
	ES_02	ESM_05	0.824282	0.0590643	0.680585	0.824976	3920	6921	0.566392
	ES_03	ESM_05	0.833307	0.0552909	0.694557	0.833401	4434	7060	0.628045
	ES_04	ESM_05	0.821072	0.0599452	0.67508	0.821632	4086	6903	0.591917
	ES_05	ESM_05	0.82139	0.0592313	0.674831	0.821481	4132	6993	0.590877
	ES_06	ESM_05	0.831935	0.055748	0.692275	0.832031	4462	7050	0.632908
	ES_07	ESM_05	0.831157	0.0559791	0.690947	0.831232	4374	6977	0.626917
	ES_08	ESM_05	0.8178	0.0606689	0.669266	0.818087	4232	6926	0.611031
	ES_09	ESM_05	0.823074	0.058754	0.677705	0.823229	4293	6932	0.619302
	ES_10	ESM_05	0.816418	0.0612867	0.667207	0.816827	4009	6887	0.582111
	ES_11	ESM_05	0.818322	0.0607638	0.670455	0.818813	3819	6863	0.556462
	ES_12	ESM_05	0.805722	0.0658882	0.651081	0.806896	3697	6791	0.544397
	ESG1_01	ESM_05	0.829199	0.0567133	0.68781	0.829343	4130	6938	0.595272
	ESG1_02	ESM_05	0.821174	0.0596435	0.674912	0.82153	3849	6897	0.558069
	ESG1_03	ESM_05	0.825349	0.0583303	0.681878	0.825759	3962	6884	0.575537
	ESG1_04	ESM_05	0.837619	0.0540664	0.702031	0.837873	4180	6980	0.598854
	ESG1_05	ESM_05	0.841389	0.0527304	0.708245	0.841573	4223	7069	0.597397
	ESG1_06	ESM_05	0.843666	0.0518522	0.711917	0.843752	4533	7081	0.640164
	ESG1_07	ESM_05	0.821752	0.0592595	0.675617	0.821959	4096	6925	0.59148
	ESG1_08	ESM_05	0.814348	0.0618299	0.663652	0.814648	3794	6866	0.552578
	ESM_01	ESM_05	0.859425	0.0465286	0.738612	0.859425	4703	7209	0.652379
	ESM_02	ESM_05	0.856467	0.0475278	0.733563	0.856483	4784	7201	0.664352
	ESM_03	ESM_05	0.864307	0.0449129	0.747026	0.864307	4737	7205	0.65746
	ESM_04	ESM_05	0.847363	0.0505285	0.718034	0.847369	4676	7168	0.652344
	ES_01	ESM_06	0.834082	0.0540859	0.695741	0.834111	4348	6826	0.636976
	ES_02	ESM_06	0.807659	0.0630769	0.652834	0.807981	3773	6575	0.57384
	ES_03	ESM_06	0.820039	0.0586555	0.672505	0.820064	4263	6750	0.631556
	ES_04	ESM_06	0.809102	0.0625119	0.655052	0.809353	3918	6636	0.590416
	ES_05	ESM_06	0.806867	0.062945	0.651072	0.80689	3949	6679	0.591256
	ES_06	ESM_06	0.816577	0.0597845	0.666839	0.816602	4169	6718	0.620572
	ES_07	ESM_06	0.819178	0.0589264	0.671081	0.819196	4174	6702	0.622799
	ES_08	ESM_06	0.801716	0.0647351	0.642928	0.801828	3979	6624	0.600694
	ES_09	ESM_06	0.812893	0.0610161	0.660877	0.812943	4011	6655	0.602705
	ES_10	ESM_06	0.804634	0.063865	0.647715	0.804808	3826	6576	0.581813
	ES_11	ESM_06	0.806666	0.063258	0.651057	0.806881	3644	6563	0.555234
	ES_12	ESM_06	0.79119	0.068836	0.626946	0.791799	3446	6456	0.533767
	ESG1_01	ESM_06	0.817888	0.0593829	0.669015	0.817933	4020	6687	0.601166
	ESG1_02	ESM_06	0.807919	0.0627599	0.65297	0.808065	3765	6604	0.570109
	ESG1_03	ESM_06	0.812403	0.0613337	0.660278	0.812575	3708	6597	0.562074
	ESG1_04	ESM_06	0.819031	0.0590731	0.670967	0.819126	4062	6651	0.610735
	ESG1_05	ESM_06	0.825132	0.0570448	0.680946	0.825195	4028	6742	0.597449
	ESG1_06	ESM_06	0.826702	0.0564805	0.683472	0.826724	4263	6746	0.63193
	ESG1_07	ESM_06	0.813362	0.0608941	0.661678	0.813436	3915	6616	0.591747
	ESG1_08	ESM_06	0.797575	0.0660933	0.636314	0.797693	3547	6535	0.54277
	ESM_01	ESM_06	0.840278	0.0520309	0.706066	0.840278	4105	6877	0.596917
	ESM_02	ESM_06	0.83794	0.0527924	0.702143	0.83794	4346	6855	0.63399
	ESM_03	ESM_06	0.842242	0.051391	0.709371	0.842242	4249	6812	0.623752
	ESM_04	ESM_06	0.831033	0.0550425	0.690615	0.831033	4370	6806	0.642081
	ESM_05	ESM_06	0.840691	0.0518961	0.706762	0.840691	4369	6866	0.636324
	ES_01	ESM_07	0.865783	0.0456247	0.750042	0.86605	5008	7690	0.651235
	ES_02	ESM_07	0.840368	0.0559159	0.708806	0.841906	4241	7547	0.561945
	ES_03	ESM_07	0.850723	0.0506795	0.724144	0.850967	4731	7599	0.622582
	ES_04	ESM_07	0.83754	0.0564536	0.70357	0.838791	4347	7476	0.581461
	ES_05	ESM_07	0.835797	0.0557075	0.69895	0.836032	4364	7593	0.57474
	ES_06	ESM_07	0.846991	0.0519443	0.717813	0.847238	4719	7627	0.618723
	ES_07	ESM_07	0.850218	0.0508006	0.723216	0.850421	4784	7598	0.629639
	ES_08	ESM_07	0.83085	0.0579017	0.691397	0.831503	4396	7463	0.589039
	ES_09	ESM_07	0.842953	0.0534628	0.711199	0.843326	4486	7562	0.593229
	ES_10	ESM_07	0.830174	0.0584796	0.690713	0.831092	4192	7476	0.560728
	ES_11	ESM_07	0.837383	0.0562979	0.703058	0.838485	4040	7549	0.53517
	ES_12	ESM_07	0.815366	0.0658387	0.668823	0.817816	3918	7425	0.527677
	ESG1_01	ESM_07	0.844014	0.0530741	0.71295	0.844363	4372	7491	0.583634
	ESG1_02	ESM_07	0.83653	0.0561832	0.701129	0.837334	4195	7451	0.563012
	ESG1_03	ESM_07	0.839324	0.0553905	0.706007	0.840243	4201	7495	0.560507
	ESG1_04	ESM_07	0.851396	0.0508769	0.72587	0.85198	4507	7547	0.597191
	ESG1_05	ESM_07	0.856718	0.0488942	0.734713	0.857154	4430	7656	0.578631
	ESG1_06	ESM_07	0.860789	0.0472612	0.741348	0.861016	4874	7622	0.639465
	ESG1_07	ESM_07	0.840697	0.0543657	0.70759	0.841184	4259	7590	0.561133
	ESG1_08	ESM_07	0.834315	0.0567783	0.69723	0.835003	4020	7528	0.534006
	ESM_01	ESM_07	0.89128	0.036721	0.794416	0.8913	5599	7948	0.704454
	ESM_02	ESM_07	0.872923	0.0429752	0.762115	0.872992	5177	7763	0.666881
	ESM_03	ESM_07	0.879709	0.0406161	0.773907	0.87972	5357	7912	0.677073
	ESM_04	ESM_07	0.859672	0.047418	0.739111	0.859716	4999	7686	0.650403
	ESM_05	ESM_07	0.876825	0.0416059	0.768865	0.876849	5306	7848	0.676096
	ESM_06	ESM_07	0.859204	0.0476314	0.738386	0.859294	4933	7697	0.640899
	ES_01	ESM_08	0.860073	0.0471496	0.740053	0.860263	4915	7528	0.652896
	ES_02	ESM_08	0.834524	0.0570317	0.698412	0.835711	4198	7358	0.570535
	ES_03	ESM_08	0.841688	0.0532929	0.708729	0.841861	4588	7385	0.621259
	ES_04	ESM_08	0.830427	0.0580784	0.691192	0.83138	4282	7267	0.589239
	ES_05	ESM_08	0.830308	0.0571025	0.689689	0.830475	4252	7393	0.575139
	ES_06	ESM_08	0.835526	0.0553624	0.698395	0.8357	4566	7429	0.614618
	ES_07	ESM_08	0.846302	0.0517114	0.716471	0.846446	4698	7451	0.630519
	ES_08	ESM_08	0.823606	0.0597407	0.679118	0.824086	4300	7277	0.590903
	ES_09	ESM_08	0.843244	0.052891	0.711515	0.843514	4555	7451	0.611327
	ES_10	ESM_08	0.825689	0.0593148	0.682902	0.826379	4156	7309	0.568614
	ES_11	ESM_08	0.834394	0.0565931	0.697613	0.835233	4148	7343	0.564892
	ES_12	ESM_08	0.808406	0.0670006	0.656712	0.810378	3838	7184	0.534243
	ESG1_01	ESM_08	0.841384	0.053491	0.708349	0.841635	4442	7350	0.604354
	ESG1_02	ESM_08	0.829583	0.0578908	0.689204	0.830183	4089	7283	0.561444
	ESG1_03	ESM_08	0.836735	0.0556121	0.701284	0.837427	4129	7315	0.564457
	ESG1_04	ESM_08	0.846621	0.0519545	0.71749	0.847048	4405	7370	0.597693
	ESG1_05	ESM_08	0.850987	0.0503491	0.724713	0.851301	4372	7453	0.586609
	ESG1_06	ESM_08	0.857882	0.0478493	0.736238	0.858043	4825	7517	0.641878
	ESG1_07	ESM_08	0.836652	0.0552045	0.700576	0.837004	4222	7413	0.56954
	ESG1_08	ESM_08	0.82803	0.0582935	0.686477	0.828539	4038	7343	0.549911
	ESM_01	ESM_08	0.87184	0.0429865	0.760122	0.87185	5102	7686	0.663804
	ESM_02	ESM_08	0.865439	0.0451745	0.749063	0.865484	5136	7627	0.673397
	ESM_03	ESM_08	0.873631	0.042379	0.763238	0.873635	5207	7722	0.674307
	ESM_04	ESM_08	0.853744	0.0490745	0.728925	0.853771	4919	7511	0.654906
	ESM_05	ESM_08	0.866149	0.044899	0.750237	0.866162	4996	7672	0.651199
	ESM_06	ESM_08	0.852958	0.0493779	0.72764	0.853018	4911	7541	0.65124
	ESM_07	ESM_08	0.876975	0.0412529	0.769085	0.876975	5249	7711	0.680716
	ES_01	ESS_01	0.833255	0.0519599	0.694314	0.833255	3872	6294	0.615189
	ES_02	ESS_01	0.819736	0.0563991	0.672244	0.819905	3758	6214	0.604763
	ES_03	ESS_01	0.820121	0.0560526	0.672598	0.820121	3784	6226	0.607774
	ES_04	ESS_01	0.814086	0.0581024	0.662943	0.814213	3831	6223	0.615619
	ES_05	ESS_01	0.803405	0.0612614	0.64546	0.803405	3652	6155	0.593339
	ES_06	ESS_01	0.81733	0.0569222	0.668029	0.81733	3664	6190	0.591922
	ES_07	ESS_01	0.822664	0.0552601	0.676776	0.822664	3851	6243	0.616851
	ES_08	ESS_01	0.805038	0.0608077	0.648153	0.805079	3809	6134	0.620965
	ES_09	ESS_01	0.811715	0.0586819	0.658893	0.811723	3719	6206	0.599259
	ES_10	ESS_01	0.793146	0.064562	0.629204	0.793224	3545	6109	0.580291
	ES_11	ESS_01	0.810923	0.0590588	0.657766	0.811028	3474	6164	0.563595
	ES_12	ESS_01	0.802585	0.0619574	0.644664	0.80291	3552	6072	0.58498
	ESG1_01	ESS_01	0.810786	0.0589684	0.657382	0.810791	3686	6176	0.596826
	ESG1_02	ESS_01	0.803689	0.0612552	0.646016	0.803751	3532	6083	0.580635
	ESG1_03	ESS_01	0.813242	0.0583005	0.661491	0.813321	3654	6128	0.596279
	ESG1_04	ESS_01	0.823508	0.0550384	0.678217	0.823539	3798	6254	0.607291
	ESG1_05	ESS_01	0.826333	0.0541344	0.682849	0.826347	3724	6297	0.591393
	ESG1_06	ESS_01	0.825602	0.0543447	0.681618	0.825602	3779	6254	0.604253
	ESG1_07	ESS_01	0.811022	0.0589142	0.657789	0.811042	3689	6195	0.59548
	ESG1_08	ESS_01	0.803826	0.061191	0.64621	0.803872	3583	6112	0.586224
	ESM_01	ESS_01	0.847949	0.047381	0.719018	0.847949	3720	6349	0.585919
	ESM_02	ESS_01	0.83931	0.050073	0.704441	0.83931	3802	6288	0.604644
	ESM_03	ESS_01	0.840278	0.0497715	0.706067	0.840278	3676	6216	0.591377
	ESM_04	ESS_01	0.82225	0.0553892	0.676095	0.82225	3654	6184	0.59088
	ESM_05	ESS_01	0.834445	0.0515892	0.696298	0.834445	3800	6253	0.607708
	ESM_06	ESS_01	0.823243	0.0550796	0.67773	0.823243	3774	6229	0.605876
	ESM_07	ESS_01	0.846005	0.0479869	0.715724	0.846005	3753	6264	0.599138
	ESM_08	ESS_01	0.838726	0.0502551	0.703461	0.838726	3696	6224	0.59383
	ES_01	ESS_02	0.824886	0.0548784	0.680438	0.824886	3980	6259	0.635884
	ES_02	ESS_02	0.807151	0.0605619	0.651645	0.807245	3733	6173	0.60473
	ES_03	ESS_02	0.815701	0.057757	0.665368	0.815701	3794	6194	0.612528
	ES_04	ESS_02	0.804728	0.0612826	0.647692	0.804793	3832	6176	0.620466
	ES_05	ESS_02	0.794903	0.0642747	0.631871	0.794903	3666	6129	0.59814
	ES_06	ESS_02	0.808902	0.0598877	0.654322	0.808902	3702	6165	0.600487
	ES_07	ESS_02	0.816532	0.0574966	0.666724	0.816532	3893	6183	0.62963
	ES_08	ESS_02	0.798988	0.0630132	0.638405	0.799002	3840	6110	0.628478
	ES_09	ESS_02	0.805255	0.0610306	0.648436	0.805255	3819	6192	0.616764
	ES_10	ESS_02	0.793146	0.0648717	0.629136	0.793181	3601	6090	0.591297
	ES_11	ESS_02	0.802045	0.0621041	0.643358	0.802096	3430	6080	0.564145
	ES_12	ESS_02	0.784989	0.0676661	0.616539	0.7852	3439	5957	0.577304
	ESG1_01	ESS_02	0.809575	0.0596767	0.655412	0.809575	3858	6191	0.623163
	ESG1_02	ESS_02	0.797028	0.0636422	0.635294	0.797053	3558	6079	0.585294
	ESG1_03	ESS_02	0.802152	0.0620488	0.643502	0.802186	3593	6093	0.589693
	ESG1_04	ESS_02	0.816243	0.0575984	0.666267	0.816252	3813	6220	0.613023
	ESG1_05	ESS_02	0.816709	0.0574418	0.667014	0.81671	3818	6217	0.614123
	ESG1_06	ESS_02	0.820325	0.056308	0.672933	0.820325	3861	6245	0.618255
	ESG1_07	ESS_02	0.804098	0.0613976	0.646578	0.804101	3735	6111	0.611193
	ESG1_08	ESS_02	0.798406	0.063199	0.637478	0.798422	3587	6115	0.58659
	ESM_01	ESS_02	0.841519	0.0496658	0.708155	0.841519	3848	6275	0.613227
	ESM_02	ESS_02	0.832351	0.0525392	0.692808	0.832351	3917	6245	0.627222
	ESM_03	ESS_02	0.834246	0.0519451	0.695967	0.834246	3773	6188	0.609729
	ESM_04	ESS_02	0.82127	0.0560118	0.674484	0.82127	3805	6179	0.615795
	ESM_05	ESS_02	0.830179	0.0532199	0.689196	0.830179	3888	6267	0.620393
	ESM_06	ESS_02	0.814361	0.0581769	0.663184	0.814361	3846	6164	0.623945
	ESM_07	ESS_02	0.839403	0.050329	0.704598	0.839403	3825	6228	0.614162
	ESM_08	ESS_02	0.835368	0.0515936	0.69784	0.835368	3824	6194	0.617372
	ESS_01	ESS_02	0.826431	0.0543944	0.682988	0.826431	3903	6276	0.621893
	ES_01	ESS_03	0.82139	0.0562719	0.674681	0.82139	3659	6019	0.607908
	ES_02	ESS_03	0.800685	0.0629312	0.641255	0.800784	3542	5934	0.596899
	ES_03	ESS_03	0.805766	0.0611941	0.649259	0.805766	3518	5963	0.589971
	ES_04	ESS_03	0.797146	0.0640113	0.635559	0.797219	3696	5948	0.621385
	ES_05	ESS_03	0.787801	0.0668542	0.62063	0.787801	3413	5873	0.581134
	ES_06	ESS_03	0.801835	0.0624326	0.64294	0.801835	3450	5872	0.587534
	ES_07	ESS_03	0.808839	0.060226	0.65422	0.808839	3643	5925	0.614852
	ES_08	ESS_03	0.790399	0.0660672	0.624767	0.790422	3578	5874	0.609125
	ES_09	ESS_03	0.797061	0.0639396	0.63531	0.797063	3609	5913	0.61035
	ES_10	ESS_03	0.783068	0.0684067	0.613266	0.783113	3440	5876	0.585432
	ES_11	ESS_03	0.793937	0.0650045	0.630432	0.793997	3265	5895	0.553859
	ES_12	ESS_03	0.781589	0.0690836	0.611187	0.781785	3417	5792	0.589952
	ESG1_01	ESS_03	0.799405	0.0631993	0.63905	0.799406	3572	5922	0.603175
	ESG1_02	ESS_03	0.790102	0.0661775	0.624317	0.790138	3352	5855	0.572502
	ESG1_03	ESS_03	0.793195	0.0652161	0.629229	0.793239	3424	5840	0.586301
	ESG1_04	ESS_03	0.807138	0.0607848	0.651499	0.807155	3613	5963	0.605903
	ESG1_05	ESS_03	0.806759	0.0608891	0.650869	0.806764	3550	5986	0.59305
	ESG1_06	ESS_03	0.812835	0.058967	0.660701	0.812835	3607	5984	0.602774
	ESG1_07	ESS_03	0.792965	0.0652403	0.628809	0.792975	3517	5897	0.596405
	ESG1_08	ESS_03	0.787124	0.0671026	0.619604	0.787149	3498	5837	0.59928
	ESM_01	ESS_03	0.832838	0.0526651	0.693618	0.832838	3662	6031	0.607196
	ESM_02	ESS_03	0.822498	0.0559225	0.676504	0.822498	3607	6000	0.601167
	ESM_03	ESS_03	0.828165	0.0541372	0.685857	0.828165	3514	5914	0.594183
	ESM_04	ESS_03	0.809568	0.0599964	0.6554	0.809568	3535	5879	0.601293
	ESM_05	ESS_03	0.81876	0.0571004	0.670368	0.81876	3571	5947	0.600471
	ESM_06	ESS_03	0.803848	0.0617984	0.646172	0.803848	3432	5879	0.583773
	ESM_07	ESS_03	0.833278	0.0525264	0.694352	0.833278	3635	5991	0.606743
	ESM_08	ESS_03	0.825499	0.054977	0.681449	0.825499	3567	5951	0.599395
	ESS_01	ESS_03	0.818462	0.0571943	0.66988	0.818462	3811	6032	0.631797
	ESS_02	ESS_03	0.817052	0.0576444	0.667581	0.817056	3803	5999	0.633939
	ES_01	ESS_04	0.77817	0.0652849	0.605548	0.77817	2391	4796	0.49854
	ES_02	ESS_04	0.757937	0.0712649	0.574495	0.757954	2425	4825	0.502591
	ES_03	ESS_04	0.763425	0.0696242	0.582818	0.763425	2376	4754	0.49979
	ES_04	ESS_04	0.754819	0.0721696	0.569765	0.754828	2514	4812	0.522444
	ES_05	ESS_04	0.740599	0.0763418	0.548488	0.740599	2263	4689	0.482619
	ES_06	ESS_04	0.758715	0.0710105	0.575648	0.758715	2348	4697	0.499894
	ES_07	ESS_04	0.76235	0.0699407	0.581177	0.76235	2377	4737	0.501794
	ES_08	ESS_04	0.748651	0.0739722	0.560478	0.748651	2396	4709	0.508813
	ES_09	ESS_04	0.750736	0.0733587	0.563604	0.750736	2377	4715	0.504136
	ES_10	ESS_04	0.748904	0.0738983	0.560858	0.748905	2317	4766	0.486152
	ES_11	ESS_04	0.753982	0.0724098	0.568496	0.753987	2303	4816	0.478198
	ES_12	ESS_04	0.742093	0.0759811	0.550779	0.742145	2607	4804	0.542673
	ESG1_01	ESS_04	0.761527	0.0701828	0.579923	0.761527	2496	4771	0.523161
	ESG1_02	ESS_04	0.754868	0.0721427	0.569825	0.754868	2513	4795	0.524088
	ESG1_03	ESS_04	0.754306	0.0723082	0.568978	0.754307	2527	4825	0.523731
	ESG1_04	ESS_04	0.772678	0.0669009	0.597032	0.772678	2479	4845	0.511662
	ESG1_05	ESS_04	0.769094	0.0679558	0.591506	0.769094	2512	4863	0.516554
	ESG1_06	ESS_04	0.767331	0.0684748	0.588796	0.767331	2408	4732	0.508876
	ESG1_07	ESS_04	0.747459	0.074323	0.558695	0.747459	2390	4735	0.504752
	ESG1_08	ESS_04	0.748835	0.0739181	0.560754	0.748835	2595	4765	0.544596
	ESM_01	ESS_04	0.792499	0.0610677	0.628055	0.792499	2560	4852	0.527617
	ESM_02	ESS_04	0.784872	0.0633125	0.616024	0.784872	2507	4804	0.521857
	ESM_03	ESS_04	0.784165	0.0635206	0.614914	0.784165	2528	4767	0.530313
	ESM_04	ESS_04	0.770171	0.067639	0.593163	0.770171	2481	4728	0.524746
	ESM_05	ESS_04	0.7803	0.0646579	0.608868	0.7803	2479	4770	0.519706
	ESM_06	ESS_04	0.765945	0.0688826	0.586672	0.765945	2422	4725	0.512593
	ESM_07	ESS_04	0.789651	0.0619058	0.623549	0.789651	2554	4784	0.533863
	ESM_08	ESS_04	0.783943	0.0635858	0.614566	0.783943	2484	4796	0.517932
	ESS_01	ESS_04	0.773685	0.0666048	0.598588	0.773685	2474	4838	0.511368
	ESS_02	ESS_04	0.774837	0.0662658	0.600372	0.774837	2555	4807	0.531517
	ESS_03	ESS_04	0.776631	0.0657376	0.603156	0.776631	2651	4868	0.544577
	ES_01	ESS_05	0.782282	0.0648391	0.611965	0.782282	2610	5126	0.509169
	ES_02	ESS_05	0.761959	0.0709763	0.58067	0.762017	2693	5139	0.524032
	ES_03	ESS_05	0.769806	0.0685544	0.592602	0.769806	2522	5067	0.49773
	ES_04	ESS_05	0.761469	0.0710964	0.579895	0.761509	2815	5088	0.553263
	ES_05	ESS_05	0.746706	0.0754338	0.55757	0.746706	2473	4978	0.496786
	ES_06	ESS_05	0.76344	0.0704503	0.582841	0.76344	2536	5011	0.506087
	ES_07	ESS_05	0.768747	0.0688699	0.590972	0.768747	2539	5040	0.50377
	ES_08	ESS_05	0.754833	0.0730239	0.569783	0.75484	2562	5030	0.509344
	ES_09	ESS_05	0.761048	0.0711628	0.579194	0.761048	2583	5074	0.509066
	ES_10	ESS_05	0.75092	0.0742097	0.563912	0.750941	2548	5051	0.504455
	ES_11	ESS_05	0.757323	0.0723181	0.573585	0.757354	2459	5110	0.481213
	ES_12	ESS_05	0.748328	0.0751366	0.560182	0.748453	2768	5065	0.546496
	ESG1_01	ESS_05	0.759583	0.0715989	0.576967	0.759583	2670	5063	0.527355
	ESG1_02	ESS_05	0.751801	0.0739379	0.565226	0.751815	2562	5090	0.50334
	ESG1_03	ESS_05	0.762005	0.0709081	0.580683	0.762026	2788	5116	0.544957
	ESG1_04	ESS_05	0.774484	0.0671662	0.59983	0.774487	2674	5180	0.516216
	ESG1_05	ESS_05	0.771039	0.0681874	0.5945	0.771039	2744	5170	0.530754
	ESG1_06	ESS_05	0.774475	0.067164	0.599812	0.774475	2617	5086	0.51455
	ESG1_07	ESS_05	0.754683	0.0730586	0.569547	0.754683	2646	5053	0.523649
	ESG1_08	ESS_05	0.752677	0.0736683	0.566535	0.752686	2732	5079	0.537901
	ESM_01	ESS_05	0.800412	0.0594395	0.64066	0.800412	2755	5207	0.529095
	ESM_02	ESS_05	0.789383	0.0627241	0.623126	0.789383	2667	5103	0.522634
	ESM_03	ESS_05	0.792496	0.0617971	0.62805	0.792496	2656	5106	0.520172
	ESM_04	ESS_05	0.77864	0.0659237	0.60628	0.77864	2625	5055	0.519288
	ESM_05	ESS_05	0.785072	0.064008	0.616338	0.785072	2632	5110	0.515068
	ESM_06	ESS_05	0.772658	0.0677051	0.597	0.772658	2512	5056	0.496835
	ESM_07	ESS_05	0.797659	0.0602594	0.63626	0.797659	2706	5146	0.525845
	ESM_08	ESS_05	0.789642	0.0626471	0.623534	0.789642	2610	5093	0.512468
	ESS_01	ESS_05	0.781824	0.0649752	0.611249	0.781824	2715	5168	0.525348
	ESS_02	ESS_05	0.778802	0.0658754	0.606532	0.778802	2679	5146	0.520599
	ESS_03	ESS_05	0.77647	0.0665698	0.602906	0.77647	2841	5136	0.553154
	ESS_04	ESS_05	0.766567	0.0695461	0.587654	0.766586	3001	5173	0.580128
	ES_01	ESS_06	0.785002	0.0651475	0.616228	0.785002	2574	5237	0.491503
	ES_02	ESS_06	0.762027	0.0721177	0.580693	0.762032	2554	5217	0.489553
	ES_03	ESS_06	0.766264	0.0708252	0.587161	0.766264	2526	5132	0.492206
	ES_04	ESS_06	0.765378	0.0710943	0.585804	0.765379	2770	5213	0.531364
	ES_05	ESS_06	0.746946	0.0766789	0.557928	0.746946	2442	5084	0.48033
	ES_06	ESS_06	0.758741	0.0731048	0.575688	0.758741	2478	5099	0.485978
	ES_07	ESS_06	0.772304	0.0689952	0.596453	0.772304	2519	5136	0.49046
	ES_08	ESS_06	0.751433	0.0753193	0.564651	0.751433	2492	5101	0.488532
	ES_09	ESS_06	0.752188	0.0750906	0.565786	0.752188	2500	5094	0.490773
	ES_10	ESS_06	0.74856	0.0761899	0.560342	0.74856	2539	5112	0.496674
	ES_11	ESS_06	0.75575	0.0740112	0.571158	0.75575	2344	5199	0.450856
	ES_12	ESS_06	0.746913	0.0767466	0.557938	0.746953	2575	5127	0.502243
	ESG1_01	ESS_06	0.762861	0.0718565	0.581957	0.762861	2537	5158	0.491857
	ESG1_02	ESS_06	0.755821	0.0739896	0.571266	0.755821	2565	5154	0.497672
	ESG1_03	ESS_06	0.757392	0.0735137	0.573642	0.757392	2554	5151	0.495826
	ESG1_04	ESS_06	0.769837	0.0697426	0.592649	0.769837	2512	5190	0.484008
	ESG1_05	ESS_06	0.768628	0.070109	0.590789	0.768628	2626	5235	0.501624
	ESG1_06	ESS_06	0.774304	0.0683891	0.599547	0.774304	2522	5136	0.491044
	ESG1_07	ESS_06	0.759942	0.072741	0.577512	0.759942	2646	5186	0.51022
	ESG1_08	ESS_06	0.757542	0.0734683	0.573869	0.757542	2595	5204	0.498655
	ESM_01	ESS_06	0.806331	0.0586844	0.65017	0.806331	2843	5292	0.537226
	ESM_02	ESS_06	0.787716	0.064325	0.620497	0.787716	2632	5207	0.505473
	ESM_03	ESS_06	0.785929	0.0648666	0.617684	0.785929	2573	5137	0.500876
	ESM_04	ESS_06	0.771307	0.0692973	0.594914	0.771307	2514	5096	0.493328
	ESM_05	ESS_06	0.782727	0.0658366	0.612662	0.782727	2608	5202	0.501346
	ESM_06	ESS_06	0.770599	0.0695117	0.593823	0.770599	2451	5149	0.476015
	ESM_07	ESS_06	0.796757	0.0615856	0.634821	0.796757	2658	5210	0.510173
	ESM_08	ESS_06	0.789284	0.06385	0.622969	0.789284	2601	5165	0.503582
	ESS_01	ESS_06	0.778943	0.0669835	0.606752	0.778943	2592	5255	0.493245
	ESS_02	ESS_06	0.770402	0.0695715	0.593519	0.770402	2645	5160	0.512597
	ESS_03	ESS_06	0.774008	0.0684787	0.599089	0.774008	2823	5251	0.537612
	ESS_04	ESS_06	0.761879	0.0721539	0.58046	0.761879	2844	5211	0.545769
	ESS_05	ESS_06	0.76894	0.0700144	0.591269	0.76894	3035	5251	0.577985
	ES_01	ESS_07	0.802655	0.0584097	0.644255	0.802655	2782	5160	0.539147
	ES_02	ESS_07	0.781468	0.0646804	0.610693	0.781468	2844	5163	0.550843
	ES_03	ESS_07	0.788454	0.0626127	0.62166	0.788454	2704	5079	0.532388
	ES_04	ESS_07	0.778685	0.0655041	0.606351	0.778685	2873	5114	0.561791
	ES_05	ESS_07	0.764381	0.0697378	0.584279	0.764381	2504	5013	0.499501
	ES_06	ESS_07	0.781854	0.0645664	0.611295	0.781854	2686	5038	0.533148
	ES_07	ESS_07	0.792044	0.0615501	0.627334	0.792044	2715	5101	0.532249
	ES_08	ESS_07	0.770622	0.0678908	0.593858	0.770622	2687	5036	0.533558
	ES_09	ESS_07	0.774034	0.0668809	0.599128	0.774034	2731	5028	0.543158
	ES_10	ESS_07	0.765445	0.069423	0.585906	0.765445	2594	5060	0.512648
	ES_11	ESS_07	0.781316	0.0647255	0.610455	0.781316	2684	5192	0.516949
	ES_12	ESS_07	0.768304	0.0685985	0.590314	0.768319	2944	5109	0.576238
	ESG1_01	ESS_07	0.781467	0.0646808	0.610691	0.781467	2868	5104	0.561912
	ESG1_02	ESS_07	0.774429	0.066764	0.59974	0.774429	2754	5083	0.541806
	ESG1_03	ESS_07	0.780522	0.0649605	0.609215	0.780522	2876	5167	0.556609
	ESG1_04	ESS_07	0.794501	0.0608231	0.631232	0.794501	2795	5167	0.540933
	ESG1_05	ESS_07	0.789324	0.0623554	0.623032	0.789324	2846	5173	0.550164
	ESG1_06	ESS_07	0.791897	0.0615937	0.627101	0.791897	2789	5061	0.551077
	ESG1_07	ESS_07	0.775136	0.0665548	0.600835	0.775136	2799	5114	0.547321
	ESG1_08	ESS_07	0.774108	0.0668588	0.599244	0.774108	2871	5098	0.563162
	ESM_01	ESS_07	0.819519	0.0534182	0.671612	0.819519	2971	5197	0.571676
	ESM_02	ESS_07	0.805756	0.0574917	0.649244	0.805756	2839	5117	0.554817
	ESM_03	ESS_07	0.804858	0.0577575	0.647797	0.804858	2733	5057	0.540439
	ESM_04	ESS_07	0.787665	0.0628464	0.620416	0.787665	2701	5027	0.537299
	ESM_05	ESS_07	0.801877	0.05864	0.643006	0.801877	2820	5094	0.553592
	ESM_06	ESS_07	0.781228	0.0647516	0.610317	0.781228	2668	5036	0.529786
	ESM_07	ESS_07	0.815625	0.0545707	0.665245	0.815625	2821	5151	0.547661
	ESM_08	ESS_07	0.80472	0.0577985	0.647574	0.80472	2759	5090	0.542043
	ESS_01	ESS_07	0.798416	0.0596644	0.637468	0.798416	2812	5154	0.545596
	ESS_02	ESS_07	0.795009	0.0606727	0.632039	0.795009	2884	5148	0.560218
	ESS_03	ESS_07	0.793778	0.0610372	0.630083	0.793778	2939	5163	0.569243
	ESS_04	ESS_07	0.777259	0.0659262	0.604132	0.777259	3030	5178	0.585168
	ESS_05	ESS_07	0.775528	0.0664385	0.601444	0.775528	3133	5178	0.60506
	ESS_06	ESS_07	0.780046	0.0651015	0.608471	0.780046	3056	5185	0.589392
	Average		0.804599	0.0610577	0.648382	0.804707	3528.06	6069.11	0.577541
	Standard devaiation		0.0287479	0.00691144	0.046491	0.0288186	686.791	854.99	0.0437214

## Sheet: with a single-cell-sized sample
<Quartz-Seq with single-cell-level sample (from ES cell, G1-phase) VS Quartz-Seq with single-cell-level sample (from ES cell (G1-phase)>
Single-cell-sized sample	name	name	a	b	R2	R	Transcripts within 2-fold line	All detected transcripts (Ensembl)	Transcripts within 2-fold line/All detected transcripts
single-cell-level sample	ESG1A_01	ESG1A_02	0.85373	0.0481139	0.728854	0.85373	4847	7119	0.680854
ES cell	ESG1A_01	ESG1A_03	0.850336	0.0489007	0.723072	0.850336	4649	6906	0.673183
G1-phase	ESG1A_02	ESG1A_03	0.846416	0.050182	0.71642	0.846416	4550	6906	0.658847
	Average		0.85016	0.0490655	0.722782	0.85016	4682	6977	0.670961
	Standard devaiation		0.00366019	0.00104382	0.00622238	0.00366009	151.225	122.976	0.0111702
<Quartz-Seq with single-cell-level sample (from PrE cell, G1-phase) VS Quartz-Seq with single-cell-level sample (from PrE cell, G1-phase)>
Single-cell-sized sample	name	name	a	b	R2	R	Transcripts within 2-fold line	All detected transcripts (Ensembl)	Transcripts within 2-fold line/All detected transcripts
single-cell-level sample	PrEG1A_01	PrEG1A_02	0.84835	0.0497184	0.719698	0.84835	4568	6902	0.661837
PrE cell	PrEG1A_01	PrEG1A_03	0.854581	0.0482302	0.730309	0.854581	4693	7052	0.665485
G1-phase	PrEG1A_01	PrEG1A_04	0.854106	0.0480898	0.729497	0.854106	4660	7023	0.663534
	PrEG1A_01	PrEG1A_05	0.851996	0.0487718	0.725898	0.851996	4664	7030	0.663442
	PrEG1A_01	PrEG1A_06	0.8473	0.0502886	0.717917	0.8473	4568	6974	0.655004
	PrEG1A_02	PrEG1A_03	0.855642	0.0478856	0.732134	0.855648	4727	7035	0.671926
	PrEG1A_02	PrEG1A_04	0.852724	0.048576	0.727179	0.852748	4620	6997	0.660283
	PrEG1A_02	PrEG1A_05	0.847819	0.0501584	0.71881	0.847827	4653	6934	0.671041
	PrEG1A_02	PrEG1A_06	0.851789	0.0488099	0.725545	0.851789	4678	6985	0.669721
	PrEG1A_03	PrEG1A_04	0.859889	0.0461972	0.739427	0.859899	4718	7050	0.66922
	PrEG1A_03	PrEG1A_05	0.853373	0.0483187	0.728246	0.853374	4618	6990	0.660658
	PrEG1A_03	PrEG1A_06	0.850763	0.049148	0.723797	0.850763	4623	6987	0.661657
	PrEG1A_04	PrEG1A_05	0.857018	0.0471169	0.73448	0.857018	4699	7014	0.669946
	PrEG1A_04	PrEG1A_06	0.851458	0.0489191	0.724981	0.851458	4608	6982	0.659983
	PrEG1A_05	PrEG1A_06	0.851916	0.0487681	0.725761	0.851916	4603	6992	0.658324
	Average		0.852582	0.0485998	0.726912	0.852585	4646.67	6996.47	0.664137
	Standard devaiation		0.00342142	0.00106888	0.00584006	0.00342271	50.5677	40.8776	0.0051728
<Quartz-Seq with single-cell-level sample (from ES cell) VS Quartz-Seq with single-cell-level sample (from PrE cell)>
Single-cell-sized sample	name	name	a	b	R2	R	Transcripts within 2-fold line	All detected transcripts (Ensembl)	Transcripts within 2-fold line/All detected transcripts
Single-cell-level sample	ESG1A_01	PrEG1A_06	0.781781	0.0718656	0.611182	0.781781	3823	6576	0.581356
ES vs PrE	ESG1A_01	PrEG1A_05	0.786893	0.0702252	0.619201	0.786893	3893	6611	0.588867
	ESG1A_01	PrEG1A_04	0.791198	0.0688258	0.625994	0.791198	3975	6641	0.598554
	ESG1A_01	PrEG1A_03	0.785209	0.0712383	0.616553	0.785209	3907	6603	0.591701
	ESG1A_01	PrEG1A_02	0.782276	0.0713809	0.611956	0.782276	3822	6496	0.588362
	ESG1A_01	PrEG1A_01	0.781152	0.0731194	0.610201	0.781154	3896	6589	0.591289
	ESG1A_02	PrEG1A_06	0.779694	0.0725531	0.607922	0.779694	3803	6558	0.579902
	ESG1A_02	PrEG1A_05	0.784718	0.0709419	0.615783	0.784718	3818	6612	0.577435
	ESG1A_02	PrEG1A_04	0.783075	0.0715031	0.613207	0.783075	3860	6574	0.587162
	ESG1A_02	PrEG1A_03	0.781378	0.072509	0.610552	0.781378	3889	6555	0.593288
	ESG1A_02	PrEG1A_02	0.780233	0.0720507	0.608764	0.780233	3766	6464	0.582611
	ESG1A_02	PrEG1A_01	0.777699	0.0742758	0.604821	0.777702	3863	6569	0.588065
	ESG1A_03	PrEG1A_06	0.780312	0.0723493	0.608887	0.780312	3773	6538	0.577088
	ESG1A_03	PrEG1A_05	0.781269	0.0720787	0.610381	0.781269	3836	6544	0.586186
	ESG1A_03	PrEG1A_04	0.786329	0.0704306	0.618313	0.786329	3843	6567	0.585199
	ESG1A_03	PrEG1A_03	0.783489	0.071809	0.613855	0.783489	3975	6583	0.603828
	ESG1A_03	PrEG1A_02	0.781437	0.0716562	0.610643	0.781437	3784	6474	0.584492
	ESG1A_03	PrEG1A_01	0.778119	0.0741341	0.605473	0.778121	3897	6565	0.593602
	Average		0.78257	0.0718304	0.612427	0.782571	3856.83	6562.17	0.587721
	Standard devaiation		0.00333812	0.00131409	0.00523333	0.00333753	61.3354	46.7059	0.00702458
