# Supplementary material for: Quartz-Seq: a highly reproducible and sensitive single-cell RNA sequencing method, reveals non-genetic gene-expression heterogeneity
Source: Genome Biol. 2013 Apr 17;14(4):R31. doi: 10.1186/gb-2013-14-4-r31 (PMC4054835; doi:10.1186/gb-2013-14-4-r31)
Supplement: Additional file 7 — Table S2. Sequencing information. [file gb-2013-14-4-r31-S7.XLS]

## Sheet: rmadopter_summary.sortu.txt
sample name	method	sample	Cell cycle phase	sample type	volume	Sequence type	read length (bp)	all read pairs	after removing sequencing adaptor	after removing WTA adaptor	Analyzed reads
EB5K-01	TruSeqRNA with KAPA DNA polymerase	ESC	All phase	Pulified Total RNA	1 ug	Paried-end	50x2	156601624	144680956	144680956	144680956
EB5K-02	TruSeqRNA with KAPA DNA polymerase	ESC	All phase	Pulified Total RNA	1 ug	Paried-end	50x2	166713119	156051268	156051268	156051268
EB5T-01	TruSeqRNA with TruSeq DNA polymerase	ESC	All phase	Pulified Total RNA	1 ug	Paried-end	50x2	170945296	129817633	129817633	129817633
ES-01	Quartz-Seq	ESC	G1	single cell	6-7pg	Paried-end	50x2	51038758	47033067	43207978	43207978
ES-02	Quartz-Seq	ESC	G1	single cell	6-7pg	Paried-end	50x2	41248610	37723433	34371108	34371108
ES-03	Quartz-Seq	ESC	G1	single cell	6-7pg	Paried-end	50x2	62812947	57894633	54690020	54690020
ES-04	Quartz-Seq	ESC	G1	single cell	6-7pg	Paried-end	50x2	55598469	51025698	46638615	46638615
ES-05	Quartz-Seq	ESC	G1	single cell	6-7pg	Paried-end	50x2	58998771	54262794	49637665	49637665
ES-06	Quartz-Seq	ESC	G1	single cell	6-7pg	Paried-end	50x2	48055734	44168251	41059790	41059790
ES-07	Quartz-Seq	ESC	G1	single cell	6-7pg	Paried-end	50x2	53394102	49016028	44967753	44967753
ES-08	Quartz-Seq	ESC	G1	single cell	6-7pg	Paried-end	50x2	51882153	47723480	44339336	44339336
ES-09	Quartz-Seq	ESC	G1	single cell	6-7pg	Paried-end	50x2	47767077	43869590	40259519	40259519
ES-10	Quartz-Seq	ESC	G1	single cell	6-7pg	Paried-end	50x2	52498080	48116749	44425554	44425554
ES-11	Quartz-Seq	ESC	G1	single cell	6-7pg	Paried-end	50x2	55707065	50626537	44505296	44505296
ES-12	Quartz-Seq	ESC	G1	single cell	6-7pg	Paried-end	50x2	51541016	47317262	43654640	43654640
ES50-01	Quartz-Seq	ESC	G1	50 cells	300-350 pg	Paried-end	50x2	85342728	79005550	72680365	72680365
ES50-02	Quartz-Seq	ESC	G1	50 cells	300-350 pg	Paried-end	50x2	56801491	52647911	48951749	48951749
ESSP1-03	Quartz-Seq	ESC	All phase	dilution Total RNA	10 pg	Paried-end	50x2	63797335	59222713	54959175	54959175
ESSP1-04	Quartz-Seq	ESC	All phase	dilution Total RNA	10 pg	Paried-end	50x2	68738393	63627015	58264202	58264202
ESSP1-05	Quartz-Seq	ESC	All phase	dilution Total RNA	10 pg	Paried-end	50x2	73608054	68466173	63400362	63400362
PE-01	Quartz-Seq	PrE	G1	single cell	6 pg	Paried-end	50x2	51489680	47268318	42833732	42833732
PE-02	Quartz-Seq	PrE	G1	single cell	6 pg	Paried-end	50x2	51933582	47666009	43889257	43889257
PE-03	Quartz-Seq	PrE	G1	single cell	6 pg	Paried-end	50x2	53649803	49072670	44710175	44710175
PE-04	Quartz-Seq	PrE	G1	single cell	6 pg	Paried-end	50x2	54058089	49827890	45541464	45541464
PE-05	Quartz-Seq	PrE	G1	single cell	6 pg	Paried-end	50x2	57455511	52557703	47888672	47888672
PE-06	Quartz-Seq	PrE	G1	single cell	6 pg	Paried-end	50x2	54927341	50064780	46377414	46377414
PE-07	Quartz-Seq	PrE	G1	single cell	6 pg	Paried-end	50x2	52384200	47784855	43999992	43999992
PE-08	Quartz-Seq	PrE	G1	single cell	6 pg	Paried-end	50x2	50290819	45992227	42442992	42442992
PE-09	Quartz-Seq	PrE	G1	single cell	6 pg	Paried-end	50x2	47872386	43493265	38967869	38967869
PE-10	Quartz-Seq	PrE	G1	single cell	6 pg	Paried-end	50x2	51123187	46720214	43037448	43037448
PE-11	Quartz-Seq	PrE	G1	single cell	6 pg	Paried-end	50x2	62588939	56969743	51794895	51794895
PE-12	Quartz-Seq	PrE	G1	single cell	6 pg	Paried-end	50x2	53314109	48777000	44530970	44530970
PE50-01	Quartz-Seq	PrE	G1	50 cells	300-350 pg	Paried-end	50x2	66229533	61555098	56595553	56595553
PE50-02	Quartz-Seq	PrE	G1	50 cells	300-350 pg	Paried-end	50x2	63382650	58929717	54938409	54938409
Quartz-Seq_01	Quartz-Seq	ESC	All phase	dilution Total RNA	10 pg	Paried-end	50x2	63404999	59578621	56522847	30000000
Quartz-Seq_02	Quartz-Seq	ESC	All phase	dilution Total RNA	10 pg	Paried-end	50x2	63177316	59647945	56991089	30000000
Quartz-Seq_03	Quartz-Seq	ESC	All phase	dilution Total RNA	10 pg	Paried-end	50x2	63633623	59658819	56619190	30000000
Quartz-Seq_04	Quartz-Seq	ESC	All phase	dilution Total RNA	10 pg	Paried-end	50x2	60606594	56901828	54214490	30000000
Smart-Seq_01	Smart-Seq	ESC	All phase	dilution Total RNA	10 pg	Paried-end	50x2	62143803	57805222	47628673	30000000
Smart-Seq_02	Smart-Seq	ESC	All phase	dilution Total RNA	10 pg	Paried-end	50x2	63080464	58640867	46507521	30000000
Smart-Seq_03	Smart-Seq	ESC	All phase	dilution Total RNA	10 pg	Paried-end	50x2	64483644	59699300	44738753	30000000
Smart-Seq_04	Smart-Seq	ESC	All phase	dilution Total RNA	10 pg	Paried-end	50x2	57170532	53087213	41888820	30000000
ESG1-01	Quartz-Seq	ESC	G1	single cell	6-7 pg	Paried-end	50x2	52714279	44968528	39451211	39451211
ESG1-02	Quartz-Seq	ESC	G1	single cell	6-7 pg	Paried-end	50x2	51370397	43807405	39288580	39288580
ESG1-03	Quartz-Seq	ESC	G1	single cell	6-7 pg	Paried-end	50x2	56278076	47813087	43333251	43333251
ESG1-04	Quartz-Seq	ESC	G1	single cell	6-7 pg	Paried-end	50x2	48568051	41227583	37129584	37129584
ESG1-05	Quartz-Seq	ESC	G1	single cell	6-7 pg	Paried-end	50x2	43759296	33539632	30905030	30905030
ESG1-06	Quartz-Seq	ESC	G1	single cell	6-7 pg	Paried-end	50x2	53767652	40797071	37253179	37253179
ESG1-07	Quartz-Seq	ESC	G1	single cell	6-7 pg	Paried-end	50x2	49143509	36898181	33530532	33530532
ESG1-08	Quartz-Seq	ESC	G1	single cell	6-7 pg	Paried-end	50x2	48795992	36509819	33575404	33575404
ESS-01	Quartz-Seq	ESC	S	single cell	8-9 pg	Paried-end	50x2	48421523	40447203	37551014	37551014
ESS-02	Quartz-Seq	ESC	S	single cell	8-9 pg	Paried-end	50x2	47940292	39805854	37210596	37210596
ESS-03	Quartz-Seq	ESC	S	single cell	8-9 pg	Paried-end	50x2	57291886	47154972	43889395	43889395
ESS-04	Quartz-Seq	ESC	S	single cell	8-9 pg	Paried-end	50x2	57654293	47202610	44093468	44093468
ESS-05	Quartz-Seq	ESC	S	single cell	8-9 pg	Paried-end	50x2	62084803	52749408	49070906	49070906
ESS-06	Quartz-Seq	ESC	S	single cell	8-9 pg	Paried-end	50x2	61552679	52417685	48970023	48970023
ESS-07	Quartz-Seq	ESC	S	single cell	8-9 pg	Paried-end	50x2	72370724	61094333	56509926	56509926
ESM-01	Quartz-Seq	ESC	G2/M	single cell	14 pg	Paried-end	50x2	52571402	45699657	42287324	42287324
ESM-02	Quartz-Seq	ESC	G2/M	single cell	14 pg	Paried-end	50x2	55053810	47393542	44205843	44205843
ESM-03	Quartz-Seq	ESC	G2/M	single cell	14 pg	Paried-end	50x2	50263861	43205032	40125538	40125538
ESM-04	Quartz-Seq	ESC	G2/M	single cell	14 pg	Paried-end	50x2	52124257	44868556	41984625	41984625
ESM-05	Quartz-Seq	ESC	G2/M	single cell	14 pg	Paried-end	50x2	46665741	40819955	38101959	38101959
ESM-06	Quartz-Seq	ESC	G2/M	single cell	14 pg	Paried-end	50x2	52691383	45894023	42461649	42461649
ESM-07	Quartz-Seq	ESC	G2/M	single cell	14 pg	Paried-end	50x2	53466903	46359907	43213569	43213569
ESM-08	Quartz-Seq	ESC	G2/M	single cell	14 pg	Paried-end	50x2	55537873	48247079	45421988	45421988
ESG1A-01	Quartz-Seq	ESC	G1	Averaged single cell lysis from 12 cells	6-7 pg	Paried-end	50x2	45049951	39439255	36960522	36960522
ESG1A-02	Quartz-Seq	ESC	G1	Averaged single cell lysis from 12 cells	6-7 pg	Paried-end	50x2	41253396	35910348	34013063	34013063
ESG1A-03	Quartz-Seq	ESC	G1	Averaged single cell lysis from 12 cells	6-7 pg	Paried-end	50x2	59339835	51508890	48723903	48723903
PrEG1A-01	Quartz-Seq	PrE	G1	Averaged single cell lysis from 12 cells	6 pg	Paried-end	50x2	62028065	53106089	50029364	50029364
PrEG1A-02	Quartz-Seq	PrE	G1	Averaged single cell lysis from 12 cells	6 pg	Paried-end	50x2	43451262	36935577	34794072	34794072
PrEG1A-03	Quartz-Seq	PrE	G1	Averaged single cell lysis from 12 cells	6 pg	Paried-end	50x2	47106686	40751153	38339317	38339317
PrEG1A-04	Quartz-Seq	PrE	G1	Averaged single cell lysis from 12 cells	6 pg	Paried-end	50x2	49481268	42676270	40093970	40093970
PrEG1A-05	Quartz-Seq	PrE	G1	Averaged single cell lysis from 12 cells	6 pg	Paried-end	50x2	50154758	43317192	40357764	40357764
PrEG1A-06	Quartz-Seq	PrE	G1	Averaged single cell lysis from 12 cells	6 pg	Paried-end	50x2	62642682	54055629	50973009	50973009
ESG1A-04	Quartz-Seq	ESC	G1	Technical replicate for LIMprep	Averaged amplified cDNA from averaged single cell lysis	Paried-end	50x2	51610324	44582659	41460466	41460466
ESG1A-05	Quartz-Seq	ESC	G1	Technical replicate for LIMprep	Averaged amplified cDNA from averaged single cell lysis	Paried-end	50x2	46570480	39503478	36462370	36462370
ESG1A-06	Quartz-Seq	ESC	G1	Technical replicate for LIMprep	Averaged amplified cDNA from averaged single cell lysis	Paried-end	50x2	57654199	49186184	46130796	46130796
