# Supplementary material for: Quartz-Seq: a highly reproducible and sensitive single-cell RNA sequencing method, reveals non-genetic gene-expression heterogeneity
Source: Genome Biol. 2013 Apr 17;14(4):R31. doi: 10.1186/gb-2013-14-4-r31 (PMC4054835; doi:10.1186/gb-2013-14-4-r31)
Supplement: Additional file 8 — Table S3. Primer information. [file gb-2013-14-4-r31-S8.XLS]

## Sheet: qPCR primer information
Gene symbol	Ensemble ID	Fw primer	Rv primer	Application
Actb	ENSMUSG00000029580	TTGTCCCCCCAACTTGATGT	CCTGGCTGCCTCAACACCT	cDNA validation
Alpl	ENSMUSG00000028766	CAATTGCAGAGACTCGCCAA	CACCCCGCTATTCCAAACAG	cDNA validation
Atp5a1	ENSMUSG00000025428	TGTGTGACCTCAGCAATGGC	CAGCTATGGCAGACAGACTGCTAC	cDNA validation
Cox8a	ENSMUSG00000035885	CTTCTGCAATCATGACCTCTCG	AGCCAATACATGTGGTCCCAG	cDNA validation
Ddb1	ENSMUSG00000024740	TGCTTTCTTCTCTTGCCTCTGAG	GCAGCCCGTAGCCTGACA	cDNA validation
Dnmt1	ENSMUSG00000004099	GGCTGCTACCAAGGACTAGTGCT	GGGTTAAAAACATCAGTGCACGT	cDNA validation
Dnmt3b	ENSMUSG00000027478	CCTCACGAAGACTGGAGTAGAATG	CTCCACCCACCCTTCCTGA	cDNA validation
Dppa3	ENSMUSG00000046323	AATTGTAGATAGGATGCACAACGATC	CCTCACAGCTTGAGGCTTCTAAAC	cDNA validation
Dppa5	ENSMUSG00000060461	TCGAGTGAAGCCAGTTTCCA	GGCCACAGCTTAACCTGCAT	cDNA validation
Ehmt2	ENSMUSG00000013787	CGGGCACTGCCCTTCAG	CATCGACCTTCCAGGCCTT	cDNA validation
Eras	ENSMUSG00000031160	TCTCCGACCAAGTTACCACAGA	TTACCACGTAACTTCTCACCAAATG	cDNA validation
Ezh2	ENSMUSG00000029687	GCAGTTTGAAATTCTGAATTTGCA	GGTGAGAAGGCAATAAAAAGTTGATT	cDNA validation
Fgf4	ENSMUSG00000050917	GGCATTGCCCACCACG	GCCTGGCAGGCACTTGATT	cDNA validation
Foxh1	ENSMUSG00000033837	TGGGCCCACAATCATAGAGG	GACGGGAGAAGGCCTGATTAC	cDNA validation
Gapdh	ENSMUSG00000057666	CAAGGAGTAAGAAACCCTGGACC	CGAGTTGGGATAGGGCCTCT	cDNA validation
Gata3	ENSMUSG00000015619	GGGCAATGGGTGTGTGATC	TGATTCACAGAGCATGTAGGCC	cDNA validation
Gata6	ENSMUSG00000005836	TCCCCGTTCTTTTACTGAGGAA	CTCTAGGTAGTAAAGGTTTGTTGCAATTT	cDNA validation
Ifitm3	ENSMUSG00000025492	CTAGGGATCGGAAGATGGTGG	TTAGCAGTGGAGGCGTAGGC	cDNA validation
Jak1	ENSMUSG00000028530	CATAGTGGAGGACCCACATGG	GAGGAGGAAGCAGTGGAGGG	cDNA validation
Lefty1	ENSMUSG00000038793	CCCCAAGGATGTGCCTTTC	ATCCCCAGCTCTCCCAGTATAAT	cDNA validation
Mff	ENSMUSG00000026150	ACTGTAATGCTTTCTAAGTCACAGTGC	GCAGAGTCAGGTGGTTTGACTTC	cDNA validation
Myc	ENSMUSG00000022346	TGCATGCTCAAAGCCTAACCT	GGCTGAAGCTTACAGTCCCAAA	cDNA validation
Nanog	ENSMUSG00000012396	CTTTCACCTATTAAGGTGCTTGC	TGGCATCGGTTCATCATGGTAC	cDNA validation
Nodal	ENSMUSG00000037171	TTCCTTCCACGTGCTGTGC	GCCATTGTCCACATAAAGCATG	cDNA validation
Pou5f1	ENSMUSG00000024406	GATGCTGTGAGCCAAGGCAAG	GGCTCCTGATCAACAGCATCAC	cDNA validation
Prdx1	ENSMUSG00000028691	TTTCTTCCACTATTGGTAATGGTCTG	GACTGATAGAAGATTGGTCTGCCC	cDNA validation
Sox2	ENSMUSG00000074637	CATGAGAGCAAGTACTGGCAAG	CCAACGATATCAACCTGCATGG	cDNA validation
Tbp	ENSMUSG00000014767	CCCCCTCTGCACTGAAATCA	GTAGCAGCACAGAGCAAGCAA	cDNA validation
Tial1	ENSMUSG00000030846	GCTGGGACTCGAAACACGAT	TTCAGAGTGTGACAGGAGACTGC	cDNA validation
Trim28	ENSMUSG00000005566	TCTGTATTTTCACCCCATACCCTG	ACCATTTTGTGAAGAGGGACTGAG	cDNA validation
Tyk2	ENSMUSG00000032175	GGGCTAATTGGGATTCCTGAG	CTCAACCATGAAAAGACAAGATGG	cDNA validation
Ywhae	ENSMUSG00000020849	TGAAAAGCATGGTGCTGGTAAC	AGGAGTCGGCAAGAATGAGC	cDNA validation
Yy1	ENSMUSG00000021264	ATCCGTGTAACAGAAAGGGCAA	TCTGCCGTAATCTTTCTTTAGGATC	cDNA validation
Zfp42	ENSMUSG00000051176	AGGCCTCTTTTGGTATTCCATG	GCTTTCACCATTGACTTTCCTGT	cDNA validation
Lys	Spike RNA	CACATTCAGCTGCTGGGTGT	AACCGGCCGTATCAAAGATTT	cDNA validation
Dap	Spike RNA	CAGCTAACGCTTCCAGACCG	TGACAATTGACCGAATTGCCT	cDNA validation
Phe	Spike RNA	ACTCACATTCACACGCGATTG	ACGGAAGGAAAATGTCGATGA	cDNA validation
Thr	Spike RNA	ATGCTGGCGCTTCTCTCGT	TGGGTCTCGTCATCCTCATG	cDNA validation
Dab2	ENSMUSG00000022150	GCCTTCTCCAGTTACTTCAACAA	ATCATCATGGTCTACATGCTCCT	single-cell qPCR
Eef1b2	ENSMUSG00000025967	CCTTCGCCATGGGATTCG	CGCCAGGTAATCGTTGAGCA	single-cell qPCR
Fn1	ENSMUSG00000026193	GTGACAACTGCCGTAGACCTG	TGTGTATACTGGTTGTAGGTGTGG	single-cell qPCR
Gata4	ENSMUSG00000021944	CAGGCATTACATACAGGCTCAC	CAACTGCCAGACTACCACCAC	single-cell qPCR
Gata6	ENSMUSG00000005836	TGTCTGCTAAGGAAGATTGAGAGA	TTGGAGCAATACACAAACATTTTC	single-cell qPCR
Gnb2l1	ENSMUSG00000020372	TGACCAGAGATGAGACCAACTATGG	AAGTGGGAGTGACCTCTCAGAGC	single-cell qPCR
Lefty1	ENSMUSG00000038793	CTCACACAAGTTGGTTCGTTTC	GTCCTTGAGGTCCAGCGTGT	single-cell qPCR
Nanog	ENSMUSG00000012396	TGATTCTTCTACCAGTCCCAAACAA	TGAGAGAACACAGTCCGCATCTT	single-cell qPCR
Pou5f1	ENSMUSG00000024406	CCCGGAAGAGAAAGCGAACT	CGGGCACTTCAGAAACATGG	single-cell qPCR
Sgk1	ENSMUSG00000019970	CACATCGTCCTCACTGACTTTG	AGAAGGTAGATGTTGTCCCGTTAT	single-cell qPCR
Sox17	ENSMUSG00000025902	TCTGTACACTTTAATGAGGCTGTTCA	GGCAGGTGTCGAGATGACTGA	single-cell qPCR
Sox2	ENSMUSG00000074637	TCTTGCTGGGTTTTGATTCTGC	CAAATCCGAATAAACTCCTTCCTTG	single-cell qPCR
Spp1	ENSMUSG00000029304	TACACAAGCAGACACTTTCACTCC	TCCTAGACTTTGACCTCAGTCCAT	single-cell qPCR
Tfrc	ENSMUSG00000022797	TTAATGAAACCCTCTTCAGAAACC	GTCAATATTCCAAATGTCACCAGA	single-cell qPCR
Utf1	ENSMUSG00000047751	GCTACAAGTTCCTCAAGGACAAA	ATGAGTTGGCGGATCTGGTTAT	single-cell qPCR
Zfp42	ENSMUSG00000051176	CTCAAGCCGGGTGCAAGA	GCCCGTGGACAAGCATGT	single-cell qPCR
